# Supplementary material for: Molecular Pathogenesis and Regulation of the miR-29-3p-Family: Involvement of ITGA6 and ITGB1 in Intra-Hepatic Cholangiocarcinoma
Source: Cancers (Basel). 2021 Jun 4;13(11):2804. doi: 10.3390/cancers13112804 (PMC8200054; doi:10.3390/cancers13112804)
Supplement: Supplementary file 1 [file cancers-13-02804-s001.zip]

Archive with 20 entries (20 files):
- supplementary files/Figure S1.pptx
- supplementary files/Figure S2A.pptx
- supplementary files/Figure S2B.pptx
- supplementary files/Figure S3A.pptx
- supplementary files/Figure S3B.pptx
- supplementary files/Figure S4.pptx
- supplementary files/Figure S5.pptx
- supplementary files/Figure S6A.pptx
- supplementary files/Figure S6B.pptx
- supplementary files/Figure S7.pptx
- supplementary files/Figure S8.pptx
- supplementary files/Figure S9.pptx
- supplementary files/Table S1.xlsx
- supplementary files/Table S2.xlsx
- supplementary files/Table S3.xlsx
- supplementary files/Table S4.xlsx
- supplementary files/Table S5.xlsx
- supplementary files/Table S6.xlsx
- supplementary files/Table S7.xlsx
- supplementary files/Table S8.xlsx
