# Supplementary material for: Molecular Pathogenesis and Regulation of the miR-29-3p-Family: Involvement of ITGA6 and ITGB1 in Intra-Hepatic Cholangiocarcinoma
Source: Cancers (Basel). 2021 Jun 4;13(11):2804. doi: 10.3390/cancers13112804 (PMC8200054; doi:10.3390/cancers13112804)
Supplement: Supplementary file 1 [file cancers-13-02804-s001.zip › supplementary files/Table S1.xlsx]

## Sheet: Table S1
Entrez Gene ID	Gene Symbol	Gene name	Conserved sites total	Poorly conserved sites total	Representative miRNA	TCGA CCC log FC >2	TCGA CCC P-Value
3918	LAMC2	laminin, gamma 2	0	2	hsa-miR-29a-3p	5.68562	1.70028e-12
54972	TMEM132A	transmembrane protein 132A	1	0	hsa-miR-29a-3p	5.31535	1.67184e-10
6692	SPINT1	serine peptidase inhibitor, Kunitz type 1	0	1	hsa-miR-29a-3p	5.10865	1.16704e-18
4680	CEACAM6	carcinoembryonic antigen-related cell adhesion molecule 6 (non-specific cross reacting antigen)	0	2	hsa-miR-29a-3p	4.8397	8.46469e-05
93099	DMKN	dermokine	0	1	hsa-miR-29b-3p	4.67823	9.15706e-10
10331	B3GNT3	UDP-GlcNAc:betaGal beta-1,3-N-acetylglucosaminyltransferase 3	0	1	hsa-miR-29a-3p	4.54467	1.50707e-09
4605	MYBL2	v-myb avian myeloblastosis viral oncogene homolog-like 2	1	0	hsa-miR-29a-3p	4.51659	6.74661e-13
7477	WNT7B	wingless-type MMTV integration site family, member 7B	0	2	hsa-miR-29b-3p	4.42667	5.03704e-08
144501	KRT80	keratin 80	0	1	hsa-miR-29b-3p	4.38037	6.30722e-08
79098	C1orf116	chromosome 1 open reading frame 116	0	1	hsa-miR-29b-3p	4.2526	1.3983e-07
3673	ITGA2	integrin, alpha 2 (CD49B, alpha 2 subunit of VLA-2 receptor)	0	1	hsa-miR-29a-3p	4.24584	2.2848e-08
55789	DEPDC1B	DEP domain containing 1B	0	1	hsa-miR-29b-3p	4.11198	6.94546e-08
284656	EPHA10	EPH receptor A10	0	2	hsa-miR-29b-3p	4.07653	2.73423e-08
1869	E2F1	E2F transcription factor 1	0	1	hsa-miR-29a-3p	4.06562	2.13056e-16
9609	RAB36	RAB36, member RAS oncogene family	0	1	hsa-miR-29a-3p	4.04658	1.68034e-11
80144	FRAS1	Fraser syndrome 1	1	1	hsa-miR-29b-3p	3.89971	6.54109e-06
5522	PPP2R2C	protein phosphatase 2, regulatory subunit B, gamma	0	1	hsa-miR-29a-3p	3.8821	8.81222e-05
283358	B4GALNT3	beta-1,4-N-acetyl-galactosaminyl transferase 3	0	1	hsa-miR-29a-3p	3.85353	3.57261e-07
113130	CDCA5	cell division cycle associated 5	0	1	hsa-miR-29a-3p	3.84855	1.54174e-15
5744	PTHLH	parathyroid hormone-like hormone	1	0	hsa-miR-29a-3p	3.83931	3.56584e-06
1306	COL15A1	collagen, type XV, alpha 1	1	0	hsa-miR-29b-3p	3.80372	3.49738e-08
55040	EPN3	epsin 3	0	1	hsa-miR-29b-3p	3.76456	7.43329e-07
2118	ETV4	ets variant 4	1	0	hsa-miR-29a-3p	3.75118	1.20687e-06
55083	KIF26B	kinesin family member 26B	1	3	hsa-miR-29a-3p	3.7156	1.67533e-06
5603	MAPK13	mitogen-activated protein kinase 13	0	1	hsa-miR-29a-3p	3.7095	3.39964e-14
29842	TFCP2L1	transcription factor CP2-like 1	0	2	hsa-miR-29b-3p	3.70192	1.62997e-05
346389	MACC1	metastasis associated in colon cancer 1	0	1	hsa-miR-29b-3p	3.69931	6.44827e-08
24137	KIF4A	kinesin family member 4A	0	1	hsa-miR-29a-3p	3.67282	1.74717e-11
827	CAPN6	calpain 6	0	1	hsa-miR-29a-3p	3.64707	7.64162e-05
84033	OBSCN	obscurin, cytoskeletal calmodulin and titin-interacting RhoGEF	0	1	hsa-miR-29a-3p	3.64697	2.4726e-09
81615	TMEM163	transmembrane protein 163	0	1	hsa-miR-29a-3p	3.63868	4.30619e-10
9319	TRIP13	thyroid hormone receptor interactor 13	0	1	hsa-miR-29a-3p	3.60333	3.33162e-10
90355	C5orf30	chromosome 5 open reading frame 30	0	1	hsa-miR-29a-3p	3.58707	4.82625e-10
7042	TGFB2	transforming growth factor, beta 2	1	0	hsa-miR-29a-3p	3.53323	7.29809e-06
80263	TRIM45	tripartite motif containing 45	0	2	hsa-miR-29b-3p	3.52645	1.11853e-10
9957	HS3ST1	heparan sulfate (glucosamine) 3-O-sulfotransferase 1	0	1	hsa-miR-29b-3p	3.52279	4.3728e-08
57476	GRAMD1B	GRAM domain containing 1B	1	0	hsa-miR-29a-3p	3.50029	3.55541e-09
1741	DLG3	discs, large homolog 3 (Drosophila)	0	1	hsa-miR-29a-3p	3.46803	1.46136e-14
84264	HAGHL	hydroxyacylglutathione hydrolase-like	0	1	hsa-miR-29b-3p	3.46214	1.0032e-09
84171	LOXL4	lysyl oxidase-like 4	1	0	hsa-miR-29a-3p	3.43935	3.67155e-06
9514	GAL3ST1	galactose-3-O-sulfotransferase 1	0	1	hsa-miR-29a-3p	3.43431	1.30387e-06
890	CCNA2	cyclin A2	1	0	hsa-miR-29a-3p	3.43334	6.54982e-12
10317	B3GALT5	UDP-Gal:betaGlcNAc beta 1,3-galactosyltransferase, polypeptide 5	0	1	hsa-miR-29a-3p	3.41919	2.41133e-05
10893	MMP24	matrix metallopeptidase 24 (membrane-inserted)	1	0	hsa-miR-29a-3p	3.40788	1.62829e-06
221416	C6orf223	chromosome 6 open reading frame 223	0	1	hsa-miR-29b-3p	3.3893	8.4334e-05
89958	SAPCD2	suppressor APC domain containing 2	0	2	hsa-miR-29a-3p	3.37179	3.88184e-11
23138	N4BP3	NEDD4 binding protein 3	0	1	hsa-miR-29a-3p	3.33514	1.33145e-11
5021	OXTR	oxytocin receptor	1	0	hsa-miR-29a-3p	3.31041	0.000110657
90019	SYT8	synaptotagmin VIII	0	2	hsa-miR-29b-3p	3.30449	0.000726164
145741	C2CD4A	C2 calcium-dependent domain containing 4A	0	1	hsa-miR-29a-3p	3.28415	0.000863015
54842	MFSD6	major facilitator superfamily domain containing 6	0	1	hsa-miR-29a-3p	3.25752	4.9008e-15
5831	PYCR1	pyrroline-5-carboxylate reductase 1	0	1	hsa-miR-29a-3p	3.24263	1.17037e-09
84627	ZNF469	zinc finger protein 469	1	0	hsa-miR-29a-3p	3.21755	1.08752e-06
51560	RAB6B	RAB6B, member RAS oncogene family	1	0	hsa-miR-29b-3p	3.20949	6.92471e-07
169044	COL22A1	collagen, type XXII, alpha 1	1	0	hsa-miR-29b-3p	3.20134	2.26938e-05
54751	FBLIM1	filamin binding LIM protein 1	0	1	hsa-miR-29b-3p	3.20122	8.81754e-13
3898	LAD1	ladinin 1	0	1	hsa-miR-29a-3p	3.19335	1.35778e-10
26031	OSBPL3	oxysterol binding protein-like 3	1	0	hsa-miR-29a-3p	3.18437	1.13495e-10
2048	EPHB2	EPH receptor B2	0	1	hsa-miR-29a-3p	3.18129	9.94495e-05
23108	RAP1GAP2	RAP1 GTPase activating protein 2	0	1	hsa-miR-29a-3p	3.17866	5.59887e-11
8792	TNFRSF11A	tumor necrosis factor receptor superfamily, member 11a, NFKB activator	1	0	hsa-miR-29b-3p	3.17573	1.10187e-07
6659	SOX4	SRY (sex determining region Y)-box 4	0	2	hsa-miR-29b-3p	3.15433	2.57865e-10
55653	BCAS4	breast carcinoma amplified sequence 4	0	1	hsa-miR-29a-3p	3.1465	6.53226e-11
8614	STC2	stanniocalcin 2	0	1	hsa-miR-29a-3p	3.1279	6.03281e-10
150726	FBXO41	F-box protein 41	0	1	hsa-miR-29a-3p	3.1248	8.86328e-09
57125	PLXDC1	plexin domain containing 1	0	1	hsa-miR-29a-3p	3.10109	5.00566e-10
80310	PDGFD	platelet derived growth factor D	0	1	hsa-miR-29a-3p	3.09456	3.58265e-06
1400	CRMP1	collapsin response mediator protein 1	0	1	hsa-miR-29a-3p	3.09012	3.86591e-10
9837	GINS1	GINS complex subunit 1 (Psf1 homolog)	0	1	hsa-miR-29b-3p	3.08719	1.07373e-14
124930	ANKRD13B	ankyrin repeat domain 13B	1	0	hsa-miR-29a-3p	3.08484	3.44451e-11
8463	TEAD2	TEA domain family member 2	0	1	hsa-miR-29a-3p	3.07252	2.04505e-11
80228	ORAI2	ORAI calcium release-activated calcium modulator 2	1	1	hsa-miR-29b-3p	3.06457	4.58648e-12
85462	FHDC1	FH2 domain containing 1	0	1	hsa-miR-29a-3p	3.05684	5.60752e-09
1295	COL8A1	collagen, type VIII, alpha 1	1	0	hsa-miR-29a-3p	3.04933	2.31415e-06
55607	PPP1R9A	protein phosphatase 1, regulatory subunit 9A	1	0	hsa-miR-29a-3p	3.01934	1.62019e-10
7162	TPBG	trophoblast glycoprotein	0	1	hsa-miR-29a-3p	3.0177	3.2468e-08
5154	PDGFA	platelet-derived growth factor alpha polypeptide	0	1	hsa-miR-29a-3p	3.00473	8.05949e-11
1946	EFNA5	ephrin-A5	1	0	hsa-miR-29a-3p	3.00275	0.000164712
146223	CMTM4	CKLF-like MARVEL transmembrane domain containing 4	0	1	hsa-miR-29b-3p	2.99172	5.15802e-12
388228	SBK1	SH3 domain binding kinase 1	0	1	hsa-miR-29a-3p	2.9889	7.62007e-08
83648	FAM167A	family with sequence similarity 167, member A	1	1	hsa-miR-29a-3p	2.98824	8.09915e-07
140710	SOGA1	suppressor of glucose, autophagy associated 1	0	1	hsa-miR-29a-3p	2.96519	3.07518e-18
6804	STX1A	syntaxin 1A (brain)	0	1	hsa-miR-29a-3p	2.95636	2.86357e-08
7188	TRAF5	TNF receptor-associated factor 5	1	0	hsa-miR-29a-3p	2.95512	5.59519e-07
10227	MFSD10	major facilitator superfamily domain containing 10	0	1	hsa-miR-29b-3p	2.9548	4.66122e-13
636	BICD1	bicaudal D homolog 1 (Drosophila)	1	1	hsa-miR-29a-3p	2.95135	1.34156e-10
3767	KCNJ11	potassium inwardly-rectifying channel, subfamily J, member 11	0	1	hsa-miR-29a-3p	2.93994	1.10886e-07
25827	FBXL2	F-box and leucine-rich repeat protein 2	0	1	hsa-miR-29a-3p	2.9397	4.21228e-12
9586	CREB5	cAMP responsive element binding protein 5	1	0	hsa-miR-29b-3p	2.93885	1.21439e-07
4363	ABCC1	ATP-binding cassette, sub-family C (CFTR/MRP), member 1	0	1	hsa-miR-29a-3p	2.927	2.94254e-10
4237	MFAP2	microfibrillar-associated protein 2	1	0	hsa-miR-29b-3p	2.87505	1.64527e-06
25758	KIAA1549L	KIAA1549-like	1	1	hsa-miR-29b-3p	2.8613	1.6045e-05
3976	LIF	leukemia inhibitory factor	1	0	hsa-miR-29a-3p	2.85777	0.000267148
898	CCNE1	cyclin E1	0	1	hsa-miR-29a-3p	2.85122	9.47804e-11
414918	DENND6B	DENN/MADD domain containing 6B	0	2	hsa-miR-29a-3p	2.83525	3.56229e-12
342184	FMN1	formin 1	1	1	hsa-miR-29a-3p	2.80119	1.50569e-07
84662	GLIS2	GLIS family zinc finger 2	1	1	hsa-miR-29a-3p	2.79532	2.04366e-10
6533	SLC6A6	solute carrier family 6 (neurotransmitter transporter), member 6	0	1	hsa-miR-29a-3p	2.7924	1.00268e-07
170959	ZNF431	zinc finger protein 431	0	1	hsa-miR-29a-3p	2.78806	4.01618e-12
8842	PROM1	prominin 1	1	0	hsa-miR-29a-3p	2.77395	0.00446971
10052	GJC1	gap junction protein, gamma 1, 45kDa	0	1	hsa-miR-29b-3p	2.76749	4.1547e-09
8654	PDE5A	phosphodiesterase 5A, cGMP-specific	0	1	hsa-miR-29b-3p	2.76631	3.91996e-07
81855	SFXN3	sideroflexin 3	1	0	hsa-miR-29b-3p	2.76376	3.04702e-10
1284	COL4A2	collagen, type IV, alpha 2	1	0	hsa-miR-29a-3p	2.75508	6.58467e-09
23542	MAPK8IP2	mitogen-activated protein kinase 8 interacting protein 2	0	1	hsa-miR-29a-3p	2.75142	0.000116519
646851	FAM227A	family with sequence similarity 227, member A	0	1	hsa-miR-29a-3p	2.7352	9.93757e-08
55964	SEPT3	septin 3	0	1	hsa-miR-29a-3p	2.71635	0.000100458
285590	SH3PXD2B	SH3 and PX domains 2B	1	0	hsa-miR-29a-3p	2.70649	8.7789e-10
285489	DOK7	docking protein 7	0	1	hsa-miR-29a-3p	2.70064	3.61518e-06
162967	ZNF320	zinc finger protein 320	0	1	hsa-miR-29a-3p	2.69177	1.93624e-08
219902	TMEM136	transmembrane protein 136	1	0	hsa-miR-29b-3p	2.68954	3.06004e-11
56952	PRTFDC1	phosphoribosyl transferase domain containing 1	0	1	hsa-miR-29a-3p	2.68883	1.16463e-07
302	ANXA2	annexin A2	0	1	hsa-miR-29a-3p	2.68713	2.0562e-11
1277	COL1A1	collagen, type I, alpha 1	3	0	hsa-miR-29a-3p	2.68056	3.33463e-07
4017	LOXL2	lysyl oxidase-like 2	2	0	hsa-miR-29a-3p	2.67793	1.36893e-07
374618	TEX9	testis expressed 9	0	1	hsa-miR-29a-3p	2.67693	8.58268e-10
55205	ZNF532	zinc finger protein 532	1	0	hsa-miR-29a-3p	2.65843	1.06778e-09
2260	FGFR1	fibroblast growth factor receptor 1	0	1	hsa-miR-29a-3p	2.65487	1.90412e-08
85315	PAQR8	progestin and adipoQ receptor family member VIII	0	1	hsa-miR-29a-3p	2.64825	8.68577e-06
5361	PLXNA1	plexin A1	1	1	hsa-miR-29a-3p	2.64024	3.36952e-12
79794	C12orf49	chromosome 12 open reading frame 49	0	2	hsa-miR-29a-3p	2.6375	5.15609e-10
29	ABR	active BCR-related	0	1	hsa-miR-29a-3p	2.63739	1.45812e-13
57670	KIAA1549	KIAA1549	1	0	hsa-miR-29a-3p	2.63389	3.48323e-08
57181	SLC39A10	solute carrier family 39 (zinc transporter), member 10	0	1	hsa-miR-29a-3p	2.63234	3.18854e-12
150590	C2ORF15	Uncharacterized protein C2orf15	0	1	hsa-miR-29a-3p	2.62303	2.10258e-09
51148	CERCAM	cerebral endothelial cell adhesion molecule	0	1	hsa-miR-29a-3p	2.62206	1.50605e-08
6510	SLC1A5	solute carrier family 1 (neutral amino acid transporter), member 5	0	2	hsa-miR-29b-3p	2.62044	1.33727e-06
5737	PTGFR	prostaglandin F receptor (FP)	0	1*	hsa-miR-29a-3p	2.61946	0.00191272
60312	AFAP1	actin filament associated protein 1	0	2	hsa-miR-29a-3p	2.61837	6.08286e-09
64105	CENPK	centromere protein K	0	1	hsa-miR-29a-3p	2.61051	3.76127e-10
5865	RAB3B	RAB3B, member RAS oncogene family	0	1	hsa-miR-29a-3p	2.6022	0.00242746
84733	CBX2	chromobox homolog 2	0	1	hsa-miR-29a-3p	2.6011	2.37147e-06
145864	HAPLN3	hyaluronan and proteoglycan link protein 3	1	0	hsa-miR-29a-3p	2.59932	8.58603e-07
283431	GAS2L3	growth arrest-specific 2 like 3	1	0	hsa-miR-29b-3p	2.59742	2.72824e-07
9486	CHST10	carbohydrate sulfotransferase 10	0	1	hsa-miR-29a-3p	2.57822	1.11688e-07
3480	IGF1R	insulin-like growth factor 1 receptor	0	1	hsa-miR-29a-3p	2.57571	4.42338e-05
404093	CUEDC1	CUE domain containing 1	2	0	hsa-miR-29a-3p	2.57545	7.84781e-13
347240	KIF24	kinesin family member 24	0	2	hsa-miR-29a-3p	2.56435	1.01503e-11
624	BDKRB2	bradykinin receptor B2	1	1	hsa-miR-29b-3p	2.55571	1.50049e-08
1282	COL4A1	collagen, type IV, alpha 1	2	0	hsa-miR-29b-3p	2.55343	3.17143e-07
84002	B3GNT5	UDP-GlcNAc:betaGal beta-1,3-N-acetylglucosaminyltransferase 5	1	0	hsa-miR-29a-3p	2.5507	1.11505e-06
284613	CYB561D1	cytochrome b561 family, member D1	1	0	hsa-miR-29b-3p	2.5424	2.74229e-13
79905	TMC7	transmembrane channel-like 7	0	1	hsa-miR-29b-3p	2.53586	7.19863e-06
10123	ARL4C	ADP-ribosylation factor-like 4C	0	1	hsa-miR-29a-3p	2.53392	4.82651e-06
8522	GAS7	growth arrest-specific 7	1	1	hsa-miR-29a-3p	2.52668	0.00206686
65009	NDRG4	NDRG family member 4	0	4	hsa-miR-29a-3p	2.52235	0.000668784
192683	SCAMP5	secretory carrier membrane protein 5	1	0	hsa-miR-29a-3p	2.52059	2.28898e-06
54756	IL17RD	interleukin 17 receptor D	1	1*	hsa-miR-29a-3p	2.5081	1.06854e-06
1510	CTSE	cathepsin E	0	1	hsa-miR-29a-3p	2.50714	0.0282244
22974	TPX2	TPX2, microtubule-associated	0	1	hsa-miR-29a-3p	2.50356	3.61683e-07
7482	WNT2B	wingless-type MMTV integration site family, member 2B	0	1	hsa-miR-29a-3p	2.49353	6.41451e-05
84553	FAXC	failed axon connections homolog (Drosophila)	2	0	hsa-miR-29b-3p	2.49351	1.29652e-05
4919	ROR1	receptor tyrosine kinase-like orphan receptor 1	0	1	hsa-miR-29b-3p	2.49327	7.10559e-05
64078	SLC28A3	solute carrier family 28 (concentrative nucleoside transporter), member 3	0	1	hsa-miR-29a-3p	2.49272	0.0038638
11254	SLC6A14	solute carrier family 6 (amino acid transporter), member 14	1	0	hsa-miR-29a-3p	2.49089	0.00184476
26086	GPSM1	G-protein signaling modulator 1	0	1	hsa-miR-29a-3p	2.48223	8.38224e-11
100507421	TMEM178B	transmembrane protein 178B	1	0	hsa-miR-29a-3p	2.48083	7.72266e-05
284069	FAM171A2	family with sequence similarity 171, member A2	0	1	hsa-miR-29a-3p	2.46363	3.89071e-07
9462	RASAL2	RAS protein activator like 2	1	0	hsa-miR-29a-3p	2.46205	6.90495e-07
9639	ARHGEF10	Rho guanine nucleotide exchange factor (GEF) 10	1	0	hsa-miR-29a-3p	2.45312	9.71081e-12
64901	RANBP17	RAN binding protein 17	0	1	hsa-miR-29a-3p	2.45299	6.86764e-05
8317	CDC7	cell division cycle 7	1	2	hsa-miR-29b-3p	2.44868	4.03819e-09
55568	GALNT10	UDP-N-acetyl-alpha-D-galactosamine:polypeptide N-acetylgalactosaminyltransferase 10 (GalNAc-T10)	0	1	hsa-miR-29b-3p	2.42446	1.25772e-08
84626	KRBA1	KRAB-A domain containing 1	0	1*	hsa-miR-29a-3p	2.4236	3.83987e-11
728215	FAM155A	family with sequence similarity 155, member A	0	1	hsa-miR-29a-3p	2.42177	0.000245913
2239	GPC4	glypican 4	0	1	hsa-miR-29a-3p	2.4203	4.0863e-06
65985	AACS	acetoacetyl-CoA synthetase	0	1	hsa-miR-29a-3p	2.41178	7.66166e-14
27106	ARRDC2	arrestin domain containing 2	0	1	hsa-miR-29a-3p	2.40981	2.55543e-06
9057	SLC7A6	solute carrier family 7 (amino acid transporter light chain, y+L system), member 6	2	0	hsa-miR-29a-3p	2.40761	3.03389e-07
11226	GALNT6	UDP-N-acetyl-alpha-D-galactosamine:polypeptide N-acetylgalactosaminyltransferase 6 (GalNAc-T6)	0	1	hsa-miR-29a-3p	2.40264	9.50524e-05
56999	ADAMTS9	ADAM metallopeptidase with thrombospondin type 1 motif, 9	2	0	hsa-miR-29b-3p	2.39881	3.50275e-07
90381	TICRR	TOPBP1-interacting checkpoint and replication regulator	0	1	hsa-miR-29a-3p	2.39843	1.11986e-07
899	CCNF	cyclin F	0	1	hsa-miR-29a-3p	2.38977	8.91986e-10
29108	PYCARD	PYD and CARD domain containing	0	2	hsa-miR-29a-3p	2.38052	7.17428e-08
894	CCND2	cyclin D2	1	1	hsa-miR-29a-3p	2.37884	0.000160366
11322	TMC6	transmembrane channel-like 6	0	2	hsa-miR-29b-3p	2.37623	8.33169e-07
1829	DSG2	desmoglein 2	0	1	hsa-miR-29b-3p	2.3714	1.86837e-06
134	ADORA1	adenosine A1 receptor	0	1	hsa-miR-29a-3p	2.37096	0.00574614
10630	PDPN	podoplanin	0	2	hsa-miR-29b-3p	2.36847	0.000122797
57717	PCDHB16	protocadherin beta 16	2	0	hsa-miR-29a-3p	2.36756	0.000253661
3915	LAMC1	laminin, gamma 1 (formerly LAMB2)	1	0	hsa-miR-29b-3p	2.36551	5.47756e-08
57482	KIAA1211	KIAA1211	0	1	hsa-miR-29a-3p	2.36277	6.4469e-05
203286	ANKS6	ankyrin repeat and sterile alpha motif domain containing 6	0	1	hsa-miR-29a-3p	2.36111	1.56276e-14
3038	HAS3	hyaluronan synthase 3	3	0	hsa-miR-29b-3p	2.36041	0.000105021
24147	FJX1	four jointed box 1 (Drosophila)	0	1	hsa-miR-29a-3p	2.35363	4.61096e-06
5613	PRKX	protein kinase, X-linked	0	2*	hsa-miR-29a-3p	2.35057	4.49233e-10
5939	RBMS2	RNA binding motif, single stranded interacting protein 2	1	0	hsa-miR-29a-3p	2.33887	2.29095e-09
83856	FSD1L	fibronectin type III and SPRY domain containing 1-like	0	1*	hsa-miR-29b-3p	2.33808	3.02713e-11
89848	FCHSD1	FCH and double SH3 domains 1	0	1	hsa-miR-29b-3p	2.33135	1.9623e-10
80223	RAB11FIP1	RAB11 family interacting protein 1 (class I)	0	1	hsa-miR-29a-3p	2.31545	8.44732e-06
123920	CMTM3	CKLF-like MARVEL transmembrane domain containing 3	0	1	hsa-miR-29a-3p	2.31539	6.68097e-07
8853	ASAP2	ArfGAP with SH3 domain, ankyrin repeat and PH domain 2	1	0	hsa-miR-29a-3p	2.304	7.51998e-05
1464	CSPG4	chondroitin sulfate proteoglycan 4	1	1	hsa-miR-29a-3p	2.29775	1.97826e-05
1278	COL1A2	collagen, type I, alpha 2	2	0	hsa-miR-29a-3p	2.2948	1.28051e-05
25778	DSTYK	dual serine/threonine and tyrosine protein kinase	0	1	hsa-miR-29b-3p	2.29477	6.04642e-09
5150	PDE7A	phosphodiesterase 7A	1	1	hsa-miR-29a-3p	2.2947	9.64394e-07
125058	TBC1D16	TBC1 domain family, member 16	0	1	hsa-miR-29a-3p	2.29093	2.68964e-10
115019	SLC26A9	solute carrier family 26 (anion exchanger), member 9	0	2	hsa-miR-29a-3p	2.28466	0.0152056
51659	GINS2	GINS complex subunit 2 (Psf2 homolog)	0	1	hsa-miR-29a-3p	2.27703	1.85065e-08
81831	NETO2	neuropilin (NRP) and tolloid (TLL)-like 2	0	1	hsa-miR-29a-3p	2.27605	0.000149091
169792	GLIS3	GLIS family zinc finger 3	1	1	hsa-miR-29a-3p	2.27376	1.7737e-05
3269	HRH1	histamine receptor H1	0	1	hsa-miR-29a-3p	2.27113	2.2715e-05
30837	SOCS7	suppressor of cytokine signaling 7	2	1	hsa-miR-29b-3p	2.27024	5.33264e-10
1307	COL16A1	collagen, type XVI, alpha 1	1	0	hsa-miR-29a-3p	2.26621	1.48351e-06
57571	CARNS1	carnosine synthase 1	0	1	hsa-miR-29a-3p	2.26497	0.000687285
54020	SLC37A1	solute carrier family 37 (glucose-6-phosphate transporter), member 1	0	1	hsa-miR-29b-3p	2.25932	2.05557e-13
9019	MPZL1	myelin protein zero-like 1	0	2	hsa-miR-29a-3p	2.25706	6.66331e-12
10947	AP3M2	adaptor-related protein complex 3, mu 2 subunit	0	1	hsa-miR-29a-3p	2.24961	5.38861e-11
5768	QSOX1	quiescin Q6 sulfhydryl oxidase 1	0	2	hsa-miR-29a-3p	2.24044	5.69963e-05
283373	ANKRD52	ankyrin repeat domain 52	3	0	hsa-miR-29a-3p	2.23454	1.23036e-15
7345	UCHL1	ubiquitin carboxyl-terminal esterase L1 (ubiquitin thiolesterase)	0	1*	hsa-miR-29a-3p	2.23443	0.000317244
84187	TMEM164	transmembrane protein 164	0	1	hsa-miR-29a-3p	2.23179	6.29393e-11
150368	FAM109B	family with sequence similarity 109, member B	1	0	hsa-miR-29a-3p	2.22932	3.14131e-05
152485	ZNF827	zinc finger protein 827	0	1	hsa-miR-29b-3p	2.22562	8.84815e-05
8531	YBX3	Y box binding protein 3	1	0	hsa-miR-29a-3p	2.21663	6.89164e-06
8038	ADAM12	ADAM metallopeptidase domain 12	1	2	hsa-miR-29b-3p	2.2163	0.000226085
53616	ADAM22	ADAM metallopeptidase domain 22	0	2	hsa-miR-29a-3p	2.21089	2.32043e-05
92291	CAPN13	calpain 13	0	1	hsa-miR-29b-3p	2.21069	0.00171354
27092	CACNG4	calcium channel, voltage-dependent, gamma subunit 4	1	0	hsa-miR-29b-3p	2.20468	0.0151513
10626	TRIM16	tripartite motif containing 16	0	1	hsa-miR-29a-3p	2.20267	2.86692e-07
56649	TMPRSS4	transmembrane protease, serine 4	0	1	hsa-miR-29a-3p	2.19956	0.0363642
94005	PIGS	phosphatidylinositol glycan anchor biosynthesis, class S	0	1	hsa-miR-29a-3p	2.19892	2.72829e-14
84886	C1orf198	chromosome 1 open reading frame 198	0	1	hsa-miR-29a-3p	2.19724	4.18435e-09
160851	DGKH	diacylglycerol kinase, eta	1	0	hsa-miR-29a-3p	2.19513	6.83686e-08
1289	COL5A1	collagen, type V, alpha 1	3	1	hsa-miR-29a-3p	2.19218	4.24966e-06
53947	A4GALT	alpha 1,4-galactosyltransferase	0	1	hsa-miR-29a-3p	2.19145	7.83283e-05
3614	IMPDH1	IMP (inosine 5'-monophosphate) dehydrogenase 1	1	0	hsa-miR-29b-3p	2.18873	1.28393e-07
2049	EPHB3	EPH receptor B3	1	0	hsa-miR-29a-3p	2.16565	0.0115688
84206	MEX3B	mex-3 RNA binding family member B	1	0	hsa-miR-29a-3p	2.15723	2.46493e-06
79957	PAQR6	progestin and adipoQ receptor family member VI	1	0	hsa-miR-29a-3p	2.14912	1.97835e-05
130271	PLEKHH2	pleckstrin homology domain containing, family H (with MyTH4 domain) member 2	0	1	hsa-miR-29a-3p	2.14796	0.00493383
23432	GPR161	G protein-coupled receptor 161	0	1	hsa-miR-29a-3p	2.14582	8.81933e-06
55917	CTTNBP2NL	CTTNBP2 N-terminal like	0	1	hsa-miR-29b-3p	2.14312	8.39266e-08
3216	HOXB6	homeobox B6	0	1	hsa-miR-29a-3p	2.14302	0.00144199
79075	DSCC1	DNA replication and sister chromatid cohesion 1	0	1	hsa-miR-29b-3p	2.14124	3.65062e-10
55920	RCC2	regulator of chromosome condensation 2	1	0	hsa-miR-29a-3p	2.13743	5.14105e-15
10505	SEMA4F	sema domain, immunoglobulin domain (Ig), transmembrane domain (TM) and short cytoplasmic domain, (semaphorin) 4F	0	2	hsa-miR-29a-3p	2.13646	7.72526e-11
10642	IGF2BP1	insulin-like growth factor 2 mRNA binding protein 1	1	0	hsa-miR-29a-3p	2.12936	0.0158293
93109	TMEM44	transmembrane protein 44	1	0	hsa-miR-29b-3p	2.129	1.14575e-08
10962	MLLT11	myeloid/lymphoid or mixed-lineage leukemia (trithorax homolog, Drosophila); translocated to, 11	1	0	hsa-miR-29a-3p	2.12898	1.70203e-06
7058	THBS2	thrombospondin 2	0	1	hsa-miR-29b-3p	2.1258	0.000138879
1301	COL11A1	collagen, type XI, alpha 1	2	0	hsa-miR-29a-3p	2.10584	0.00441593
54908	SPDL1	spindle apparatus coiled-coil protein 1	0	1	hsa-miR-29a-3p	2.09994	7.76356e-14
160728	SLC5A8	solute carrier family 5 (sodium/monocarboxylate cotransporter), member 8	1	1	hsa-miR-29a-3p	2.09387	0.0100304
7576	ZNF28	zinc finger protein 28	0	1	hsa-miR-29a-3p	2.09279	2.8705e-07
330	BIRC3	baculoviral IAP repeat containing 3	0	1	hsa-miR-29a-3p	2.09106	0.000159432
162655	ZNF519	zinc finger protein 519	0	2	hsa-miR-29a-3p	2.08573	5.57073e-10
55762	ZNF701	zinc finger protein 701	0	1	hsa-miR-29a-3p	2.08262	3.38257e-07
8898	MTMR2	myotubularin related protein 2	0	1	hsa-miR-29b-3p	2.08114	3.10072e-13
5317	PKP1	plakophilin 1 (ectodermal dysplasia/skin fragility syndrome)	0	1	hsa-miR-29a-3p	2.07548	0.00601969
400506	KNOP1	lysine-rich nucleolar protein 1	1	0	hsa-miR-29a-3p	2.07461	1.28504e-17
144455	E2F7	E2F transcription factor 7	1	0	hsa-miR-29a-3p	2.07099	7.08266e-05
90333	ZNF468	zinc finger protein 468	0	1	hsa-miR-29a-3p	2.05038	3.27204e-07
54058	C21orf58	chromosome 21 open reading frame 58	0	1	hsa-miR-29a-3p	2.04853	2.14748e-07
1788	DNMT3A	DNA (cytosine-5-)-methyltransferase 3 alpha	3	2	hsa-miR-29b-3p	2.04639	5.9341e-13
85416	ZIC5	Zic family member 5	1	0	hsa-miR-29b-3p	2.04469	0.000772483
219790	RTKN2	rhotekin 2	1	1	hsa-miR-29a-3p	2.04273	9.47265e-05
65108	MARCKSL1	MARCKS-like 1	0	1	hsa-miR-29b-3p	2.04059	5.4265e-05
343578	ARHGAP40	Rho GTPase activating protein 40	0	1	hsa-miR-29a-3p	2.03915	0.0112284
6781	STC1	stanniocalcin 1	1	0	hsa-miR-29a-3p	2.02902	0.00123415
10551	AGR2	anterior gradient 2	0	1	hsa-miR-29a-3p	2.02687	0.0855677
58491	ZNF71	zinc finger protein 71	0	2	hsa-miR-29a-3p	2.02484	5.15359e-07
113220	KIF12	kinesin family member 12	0	1	hsa-miR-29a-3p	2.02366	0.00185676
4291	MLF1	myeloid leukemia factor 1	1	0	hsa-miR-29a-3p	2.02075	0.000261695
152002	XXYLT1	xyloside xylosyltransferase 1	1	0	hsa-miR-29b-3p	2.01675	2.99682e-12
55106	SLFN12	schlafen family member 12	0	1	hsa-miR-29a-3p	2.01373	5.0335e-05
8445	DYRK2	dual-specificity tyrosine-(Y)-phosphorylation regulated kinase 2	0	1	hsa-miR-29a-3p	2.00752	2.123e-11
90990	KIFC2	kinesin family member C2	0	1	hsa-miR-29a-3p	1.9992	9.89001e-08
22995	CEP152	centrosomal protein 152kDa	0	1	hsa-miR-29a-3p	1.99796	4.74899e-09
283385	MORN3	MORN repeat containing 3	0	1	hsa-miR-29a-3p	1.99311	0.000105225
51155	HN1	hematological and neurological expressed 1	1	0	hsa-miR-29a-3p	1.99281	6.96101e-09
56938	ARNTL2	aryl hydrocarbon receptor nuclear translocator-like 2	0	1	hsa-miR-29a-3p	1.99201	2.94635e-05
55038	CDCA4	cell division cycle associated 4	1	1	hsa-miR-29a-3p	1.98503	1.15293e-08
91373	UAP1L1	UDP-N-acteylglucosamine pyrophosphorylase 1-like 1	0	1	hsa-miR-29b-3p	1.98246	1.04988e-07
92579	G6PC3	glucose 6 phosphatase, catalytic, 3	0	1	hsa-miR-29a-3p	1.98128	4.87333e-12
114784	CSMD2	CUB and Sushi multiple domains 2	0	1	hsa-miR-29a-3p	1.98003	0.00312261
154141	MBOAT1	membrane bound O-acyltransferase domain containing 1	0	1	hsa-miR-29a-3p	1.97133	0.000733914
83742	MARVELD1	MARVEL domain containing 1	0	1	hsa-miR-29a-3p	1.96883	3.34436e-06
283149	BCL9L	B-cell CLL/lymphoma 9-like	1	1	hsa-miR-29b-3p	1.96453	2.42723e-05
10098	TSPAN5	tetraspanin 5	0	1	hsa-miR-29a-3p	1.95874	0.0003109
9781	RNF144A	ring finger protein 144A	0	1	hsa-miR-29a-3p	1.95379	1.36547e-07
4776	NFATC4	nuclear factor of activated T-cells, cytoplasmic, calcineurin-dependent 4	1	0	hsa-miR-29a-3p	1.95062	2.04157e-06
23426	GRIP1	glutamate receptor interacting protein 1	1	0	hsa-miR-29a-3p	1.94214	3.82421e-06
64788	LMF1	lipase maturation factor 1	0	1	hsa-miR-29b-3p	1.94083	0.00680367
582	BBS1	Bardet-Biedl syndrome 1	1	0	hsa-miR-29b-3p	1.93891	7.68818e-11
4097	MAFG	v-maf avian musculoaponeurotic fibrosarcoma oncogene homolog G	1	3	hsa-miR-29a-3p	1.93832	2.22345e-09
221937	FOXK1	forkhead box K1	0	1	hsa-miR-29a-3p	1.93822	4.03183e-11
56895	AGPAT4	1-acylglycerol-3-phosphate O-acyltransferase 4	1	1	hsa-miR-29a-3p	1.93757	1.25514e-05
57124	CD248	CD248 molecule, endosialin	0	1	hsa-miR-29a-3p	1.92973	3.29473e-05
130162	CLHC1	clathrin heavy chain linker domain containing 1	0	1	hsa-miR-29a-3p	1.92511	6.60197e-09
9649	RALGPS1	Ral GEF with PH domain and SH3 binding motif 1	1	0	hsa-miR-29a-3p	1.92387	6.97237e-08
284252	KCTD1	potassium channel tetramerization domain containing 1	1	0	hsa-miR-29a-3p	1.92175	8.31844e-09
3014	H2AFX	H2A histone family, member X	1	0	hsa-miR-29a-3p	1.92117	5.36771e-08
84247	LDOC1L	leucine zipper, down-regulated in cancer 1-like	1	1	hsa-miR-29a-3p	1.91812	2.37452e-09
116987	AGAP1	ArfGAP with GTPase domain, ankyrin repeat and PH domain 1	0	3	hsa-miR-29b-3p	1.9143	1.08937e-09
23176	SEPT8	septin 8	0	1	hsa-miR-29a-3p	1.90305	8.84638e-10
133418	EMB	embigin	1	1	hsa-miR-29a-3p	1.90152	0.00156098
2707	GJB3	gap junction protein, beta 3, 31kDa	0	1	hsa-miR-29a-3p	1.90106	0.0023551
221935	SDK1	sidekick cell adhesion molecule 1	1	0	hsa-miR-29a-3p	1.89689	0.00166879
95681	CEP41	centrosomal protein 41kDa	1	0	hsa-miR-29b-3p	1.89577	3.75111e-13
8632	DNAH17	dynein, axonemal, heavy chain 17	0	1	hsa-miR-29a-3p	1.89525	5.73929e-09
10765	KDM5B	lysine (K)-specific demethylase 5B	2	0	hsa-miR-29b-3p	1.89266	8.9863e-08
128272	ARHGEF19	Rho guanine nucleotide exchange factor (GEF) 19	0	2	hsa-miR-29b-3p	1.88958	0.00103649
283455	KSR2	kinase suppressor of ras 2	0	1	hsa-miR-29a-3p	1.8856	2.27193e-05
55529	TMEM55A	transmembrane protein 55A	0	1*	hsa-miR-29b-3p	1.87947	3.73142e-05
578	BAK1	BCL2-antagonist/killer 1	1	0	hsa-miR-29a-3p	1.87797	1.56561e-10
1293	COL6A3	collagen, type VI, alpha 3	1	0	hsa-miR-29a-3p	1.86659	0.000211338
65062	TMEM237	transmembrane protein 237	0	1	hsa-miR-29a-3p	1.86609	2.03726e-07
54470	ARMCX6	armadillo repeat containing, X-linked 6	0	1	hsa-miR-29a-3p	1.86604	2.04046e-09
41	ASIC1	acid-sensing (proton-gated) ion channel 1	1	0	hsa-miR-29a-3p	1.85999	0.0001073
1181	CLCN2	chloride channel, voltage-sensitive 2	0	1	hsa-miR-29a-3p	1.8571	1.66108e-06
5155	PDGFB	platelet-derived growth factor beta polypeptide	1	0	hsa-miR-29a-3p	1.85682	5.52655e-07
53944	CSNK1G1	casein kinase 1, gamma 1	0	2	hsa-miR-29a-3p	1.85487	9.86264e-15
10228	STX6	syntaxin 6	0	1	hsa-miR-29a-3p	1.84512	7.34684e-11
140680	C20orf96	chromosome 20 open reading frame 96	0	1	hsa-miR-29a-3p	1.84307	1.15078e-06
23286	WWC1	WW and C2 domain containing 1	0	1	hsa-miR-29a-3p	1.8421	9.63447e-05
6867	TACC1	transforming, acidic coiled-coil containing protein 1	1	0	hsa-miR-29a-3p	1.83681	1.45335e-05
11127	KIF3A	kinesin family member 3A	0	1	hsa-miR-29a-3p	1.83678	3.84571e-09
3655	ITGA6	integrin, alpha 6	1	0	hsa-miR-29b-3p	1.8354	1.52279e-07
5127	CDK16	cyclin-dependent kinase 16	1	0	hsa-miR-29a-3p	1.82597	1.24475e-15
22889	KIAA0907	KIAA0907	1	0	hsa-miR-29a-3p	1.81931	3.10887e-08
9139	CBFA2T2	core-binding factor, runt domain, alpha subunit 2; translocated to, 2	0	1	hsa-miR-29a-3p	1.81582	7.64233e-12
22919	MAPRE1	microtubule-associated protein, RP/EB family, member 1	1	0	hsa-miR-29a-3p	1.80832	3.51326e-14
1285	COL4A3	collagen, type IV, alpha 3 (Goodpasture antigen)	2	0	hsa-miR-29a-3p	1.80599	0.0047365
7534	YWHAZ	tyrosine 3-monooxygenase/tryptophan 5-monooxygenase activation protein, zeta polypeptide	0	1	hsa-miR-29a-3p	1.80508	9.25132e-11
11031	RAB31	RAB31, member RAS oncogene family	0	2	hsa-miR-29a-3p	1.80204	2.13642e-05
23271	CAMSAP2	calmodulin regulated spectrin-associated protein family, member 2	1	0	hsa-miR-29b-3p	1.79831	2.98788e-07
285220	EPHA6	EPH receptor A6	0	1	hsa-miR-29a-3p	1.79712	0.000493069
150737	TTC30B	tetratricopeptide repeat domain 30B	1	1	hsa-miR-29a-3p	1.79685	4.04833e-09
9144	SYNGR2	synaptogyrin 2	0	1	hsa-miR-29b-3p	1.79615	4.83206e-10
84079	ANKRD27	ankyrin repeat domain 27 (VPS9 domain)	1	0	hsa-miR-29b-3p	1.79563	1.34727e-10
7022	TFAP2C	transcription factor AP-2 gamma (activating enhancer binding protein 2 gamma)	1	0	hsa-miR-29b-3p	1.79158	0.00257892
127343	DMBX1	diencephalon/mesencephalon homeobox 1	0	1	hsa-miR-29a-3p	1.78707	0.000389295
338761	C1QL4	complement component 1, q subcomponent-like 4	0	1	hsa-miR-29a-3p	1.78172	0.00190469
79140	CCDC28B	coiled-coil domain containing 28B	1	0	hsa-miR-29b-3p	1.77875	1.28673e-06
10000	AKT3	v-akt murine thymoma viral oncogene homolog 3	1	1	hsa-miR-29a-3p	1.77613	0.000326413
79623	GALNT14	UDP-N-acetyl-alpha-D-galactosamine:polypeptide N-acetylgalactosaminyltransferase 14 (GalNAc-T14)	0	1	hsa-miR-29a-3p	1.77307	0.0367269
57335	ZNF286A	Zinc finger protein 286A	0	3	hsa-miR-29a-3p	1.76456	1.47206e-06
1809	DPYSL3	dihydropyrimidinase-like 3	1	0	hsa-miR-29a-3p	1.76244	0.000858677
26011	TENM4	teneurin transmembrane protein 4	0	2	hsa-miR-29a-3p	1.76023	0.0041233
23466	CBX6	chromobox homolog 6	2	1	hsa-miR-29b-3p	1.75738	1.48142e-06
80727	TTYH3	tweety family member 3	0	1	hsa-miR-29a-3p	1.75239	1.30108e-06
1030	CDKN2B	cyclin-dependent kinase inhibitor 2B (p15, inhibits CDK4)	0	1	hsa-miR-29a-3p	1.75103	0.000275567
5955	RCN2	reticulocalbin 2, EF-hand calcium binding domain	0	1	hsa-miR-29a-3p	1.75027	2.27944e-11
219699	UNC5B	unc-5 homolog B (C. elegans)	0	1	hsa-miR-29a-3p	1.75008	3.40246e-05
170958	ZNF525	zinc finger protein 525	0	1	hsa-miR-29a-3p	1.74608	6.07584e-05
153090	DAB2IP	DAB2 interacting protein	1	1	hsa-miR-29a-3p	1.74018	2.33591e-07
25862	USP49	ubiquitin specific peptidase 49	0	2	hsa-miR-29a-3p	1.74015	2.0511e-06
23396	PIP5K1C	phosphatidylinositol-4-phosphate 5-kinase, type I, gamma	0	1	hsa-miR-29a-3p	1.73916	2.12376e-16
9026	HIP1R	huntingtin interacting protein 1 related	0	1	hsa-miR-29a-3p	1.7357	3.41846e-08
340719	NANOS1	nanos homolog 1 (Drosophila)	1	0	hsa-miR-29a-3p	1.73403	0.00111909
206358	SLC36A1	solute carrier family 36 (proton/amino acid symporter), member 1	1	2	hsa-miR-29a-3p	1.73301	5.52176e-08
91010	FMNL3	formin-like 3	1	1	hsa-miR-29a-3p	1.73032	9.56411e-07
124935	SLC43A2	solute carrier family 43 (amino acid system L transporter), member 2	1	0	hsa-miR-29a-3p	1.72998	1.70333e-05
11074	TRIM31	tripartite motif containing 31	0	1	hsa-miR-29b-3p	1.72925	0.0109646
4015	LOX	lysyl oxidase	3	0	hsa-miR-29b-3p	1.72867	0.000633418
84948	TIGD5	tigger transposable element derived 5	1	0	hsa-miR-29a-3p	1.72839	1.36442e-09
54520	CCDC93	coiled-coil domain containing 93	0	1	hsa-miR-29a-3p	1.71997	2.22184e-12
871	SERPINH1	serpin peptidase inhibitor, clade H (heat shock protein 47), member 1, (collagen binding protein 1)	1	0	hsa-miR-29b-3p	1.71484	2.25243e-07
126917	IFFO2	intermediate filament family orphan 2	1	0	hsa-miR-29a-3p	1.70972	9.24609e-05
157378	TMEM65	transmembrane protein 65	2	1	hsa-miR-29a-3p	1.70745	3.74997e-08
54676	GTPBP2	GTP binding protein 2	1	0	hsa-miR-29a-3p	1.70508	3.98857e-11
286077	FAM83H	family with sequence similarity 83, member H	0	1	hsa-miR-29a-3p	1.70455	1.56862e-05
6624	FSCN1	fascin homolog 1, actin-bundling protein (Strongylocentrotus purpuratus)	0	1	hsa-miR-29b-3p	1.6996	0.000561415
4293	MAP3K9	mitogen-activated protein kinase kinase kinase 9	0	2	hsa-miR-29a-3p	1.69336	6.17227e-06
25937	WWTR1	WW domain containing transcription regulator 1	0	1	hsa-miR-29a-3p	1.69263	0.000331608
85409	NKD2	naked cuticle homolog 2 (Drosophila)	0	2	hsa-miR-29a-3p	1.69169	0.000203145
374383	NCR3LG1	natural killer cell cytotoxicity receptor 3 ligand 1	0	3	hsa-miR-29b-3p	1.69134	0.00283659
140766	ADAMTS14	ADAM metallopeptidase with thrombospondin type 1 motif, 14	0	2	hsa-miR-29b-3p	1.69128	0.00192552
284611	FAM102B	family with sequence similarity 102, member B	0	1	hsa-miR-29a-3p	1.69108	2.33912e-05
81839	VANGL1	VANGL planar cell polarity protein 1	1	2	hsa-miR-29a-3p	1.6894	2.29126e-06
5509	PPP1R3D	protein phosphatase 1, regulatory subunit 3D	2	0	hsa-miR-29b-3p	1.68861	2.07524e-07
56882	CDC42SE1	CDC42 small effector 1	1	0	hsa-miR-29a-3p	1.68699	1.96393e-08
771	CA12	carbonic anhydrase XII	0	1	hsa-miR-29a-3p	1.68678	0.0569903
10360	NPM3	nucleophosmin/nucleoplasmin 3	1	0	hsa-miR-29a-3p	1.68614	5.70816e-06
1820	ARID3A	AT rich interactive domain 3A (BRIGHT-like)	0	1	hsa-miR-29a-3p	1.68501	1.01927e-05
1789	DNMT3B	DNA (cytosine-5-)-methyltransferase 3 beta	1	0	hsa-miR-29b-3p	1.68428	0.000156865
22801	ITGA11	integrin, alpha 11	1	0	hsa-miR-29a-3p	1.68159	0.000481526
9612	NCOR2	nuclear receptor corepressor 2	1	0	hsa-miR-29a-3p	1.67983	2.35486e-11
115557	ARHGEF25	Rho guanine nucleotide exchange factor (GEF) 25	0	1	hsa-miR-29a-3p	1.67368	2.6285e-06
79628	SH3TC2	SH3 domain and tetratricopeptide repeats 2	0	2	hsa-miR-29a-3p	1.67302	0.00253328
26020	LRP10	low density lipoprotein receptor-related protein 10	0	1	hsa-miR-29a-3p	1.66784	5.43395e-10
481	ATP1B1	ATPase, Na+/K+ transporting, beta 1 polypeptide	1	0	hsa-miR-29a-3p	1.66667	0.000344286
10021	HCN4	hyperpolarization activated cyclic nucleotide-gated potassium channel 4	0	2	hsa-miR-29a-3p	1.66337	0.000897053
23508	TTC9	tetratricopeptide repeat domain 9	1	1	hsa-miR-29a-3p	1.66305	7.25737e-06
11075	STMN2	stathmin-like 2	1	0	hsa-miR-29a-3p	1.66102	0.00683844
8321	FZD1	frizzled family receptor 1	0	1*	hsa-miR-29a-3p	1.66082	8.16013e-05
51317	PHF21A	PHD finger protein 21A	1	1	hsa-miR-29a-3p	1.66049	5.38035e-10
55506	H2AFY2	H2A histone family, member Y2	0	1	hsa-miR-29a-3p	1.6586	0.00150585
157807	CLVS1	clavesin 1	0	1	hsa-miR-29a-3p	1.65825	0.00636777
84261	FBXW9	F-box and WD repeat domain containing 9	1	1	hsa-miR-29b-3p	1.65772	3.62967e-09
22848	AAK1	AP2 associated kinase 1	0	1	hsa-miR-29a-3p	1.64993	7.87746e-10
4436	MSH2	mutS homolog 2	0	1	hsa-miR-29a-3p	1.64497	2.7142e-12
2178	FANCE	Fanconi anemia, complementation group E	0	1	hsa-miR-29a-3p	1.64149	3.60907e-06
9688	NUP93	nucleoporin 93kDa	0	1	hsa-miR-29a-3p	1.6388	1.01052e-10
58496	LY6G5B	lymphocyte antigen 6 complex, locus G5B	0	2	hsa-miR-29b-3p	1.63801	3.2663e-06
4174	MCM5	minichromosome maintenance complex component 5	0	2	hsa-miR-29a-3p	1.63746	5.35315e-10
54897	CASZ1	castor zinc finger 1	0	1	hsa-miR-29a-3p	1.63304	2.42601e-05
57472	CNOT6	CCR4-NOT transcription complex, subunit 6	1	0	hsa-miR-29a-3p	1.62966	2.25677e-15
3339	HSPG2	heparan sulfate proteoglycan 2	0	2	hsa-miR-29a-3p	1.62922	0.000521652
84798	C19orf48	chromosome 19 open reading frame 48	0	1	hsa-miR-29b-3p	1.62867	1.78424e-07
9892	SNAP91	synaptosomal-associated protein, 91kDa	0	1	hsa-miR-29a-3p	1.62859	0.0122629
7554	ZNF8	zinc finger protein 8	0	2	hsa-miR-29a-3p	1.62768	2.28649e-06
54821	ERCC6L	excision repair cross-complementing rodent repair deficiency, complementation group 6-like	0	1	hsa-miR-29a-3p	1.61315	2.29398e-06
54874	FNBP1L	formin binding protein 1-like	0	1	hsa-miR-29a-3p	1.61278	6.69761e-05
84838	ZNF496	zinc finger protein 496	0	2	hsa-miR-29a-3p	1.6112	3.51262e-08
10951	CBX1	chromobox homolog 1	0	1	hsa-miR-29a-3p	1.61107	2.16251e-13
775	CACNA1C	calcium channel, voltage-dependent, L type, alpha 1C subunit	1	1	hsa-miR-29a-3p	1.60946	0.00112457
339500	ZNF678	zinc finger protein 678	0	1	hsa-miR-29a-3p	1.60673	3.94273e-08
661	POLR3D	polymerase (RNA) III (DNA directed) polypeptide D, 44kDa	0	2	hsa-miR-29a-3p	1.60534	2.04728e-11
9555	H2AFY	H2A histone family, member Y	1	0	hsa-miR-29a-3p	1.60493	1.96423e-16
8357	HIST1H3H	histone cluster 1, H3h	0	1	hsa-miR-29a-3p	1.60057	0.0391806
148418	SAMD13	sterile alpha motif domain containing 13	0	1	hsa-miR-29a-3p	1.60044	0.00249922
9201	DCLK1	doublecortin-like kinase 1	0	1	hsa-miR-29a-3p	1.59789	0.000816173
84957	RELT	RELT tumor necrosis factor receptor	0	1	hsa-miR-29a-3p	1.59261	0.000229945
619279	ZNF704	zinc finger protein 704	1	1	hsa-miR-29a-3p	1.58971	0.000213173
94059	LENG9	leukocyte receptor cluster (LRC) member 9	0	1	hsa-miR-29a-3p	1.58431	3.81172e-07
23149	FCHO1	FCH domain only 1	1	0	hsa-miR-29b-3p	1.58394	0.0123337
7067	THRA	thyroid hormone receptor, alpha	2	0	hsa-miR-29b-3p	1.58359	5.05992e-06
1953	MEGF6	multiple EGF-like-domains 6	1	0	hsa-miR-29a-3p	1.58162	3.26233e-05
3206	HOXA10	homeobox A10	0	1	hsa-miR-29a-3p	1.58153	0.0274198
83786	FRMD8	FERM domain containing 8	0	1	hsa-miR-29b-3p	1.58122	4.53542e-10
54437	SEMA5B	sema domain, seven thrombospondin repeats (type 1 and type 1-like), transmembrane domain (TM) and short cytoplasmic domain, (semaphorin) 5B	1	0	hsa-miR-29a-3p	1.56905	0.00130893
146227	BEAN1	brain expressed, associated with NEDD4, 1	1	1	hsa-miR-29a-3p	1.56369	0.00125638
57504	MTA3	metastasis associated 1 family, member 3	0	1	hsa-miR-29a-3p	1.56085	8.12771e-11
55203	LGI2	leucine-rich repeat LGI family, member 2	0	1	hsa-miR-29a-3p	1.55948	0.00193614
89876	MAATS1	MYCBP-associated, testis expressed 1	0	1	hsa-miR-29a-3p	1.55668	0.00185279
79680	C22orf29	chromosome 22 open reading frame 29	0	4	hsa-miR-29c-3p	1.55501	3.16544e-09
83394	PITPNM3	PITPNM family member 3	1	0	hsa-miR-29a-3p	1.55476	0.00857403
80352	RNF39	ring finger protein 39	1	0	hsa-miR-29a-3p	1.55417	0.000385075
6678	SPARC	secreted protein, acidic, cysteine-rich (osteonectin)	2	1	hsa-miR-29a-3p	1.55163	7.71133e-05
55966	AJAP1	adherens junctions associated protein 1	0	1	hsa-miR-29b-3p	1.55107	0.0352143
4012	LNPEP	leucyl/cystinyl aminopeptidase	1	0	hsa-miR-29a-3p	1.54942	9.78928e-09
11339	OIP5	Opa interacting protein 5	0	1	hsa-miR-29b-3p	1.5489	3.66073e-06
286046	XKR6	XK, Kell blood group complex subunit-related family, member 6	2	0	hsa-miR-29b-3p	1.54565	1.75967e-06
64699	TMPRSS3	transmembrane protease, serine 3	1	0	hsa-miR-29a-3p	1.54455	0.100849
9846	GAB2	GRB2-associated binding protein 2	1	0	hsa-miR-29a-3p	1.54415	8.65657e-07
84516	DCTN5	dynactin 5 (p25)	0	2	hsa-miR-29b-3p	1.54299	6.93875e-17
344558	SH3RF3	SH3 domain containing ring finger 3	1	1	hsa-miR-29a-3p	1.54131	0.00116666
284119	PTRF	polymerase I and transcript release factor	1	0	hsa-miR-29a-3p	1.54123	4.0317e-05
7185	TRAF1	TNF receptor-associated factor 1	0	1	hsa-miR-29a-3p	1.54005	4.98322e-05
26508	HEYL	hairy/enhancer-of-split related with YRPW motif-like	1	0	hsa-miR-29a-3p	1.53842	0.000128483
9759	HDAC4	histone deacetylase 4	1	0	hsa-miR-29b-3p	1.53686	3.46192e-07
3178	HNRNPA1	heterogeneous nuclear ribonucleoprotein A1	0	1	hsa-miR-29a-3p	1.53403	4.94809e-11
83637	ZMIZ2	zinc finger, MIZ-type containing 2	0	1	hsa-miR-29a-3p	1.53376	9.15878e-09
340990	OTOG	otogelin	0	1	hsa-miR-29a-3p	1.53144	0.000143687
123096	SLC25A29	solute carrier family 25 (mitochondrial carnitine/acylcarnitine carrier), member 29	1	0	hsa-miR-29a-3p	1.53091	4.61697e-06
23098	SARM1	sterile alpha and TIR motif containing 1	1	0	hsa-miR-29a-3p	1.53075	0.000103886
347733	TUBB2B	tubulin, beta 2B class IIb	1	0	hsa-miR-29a-3p	1.52834	0.0133572
81794	ADAMTS10	ADAM metallopeptidase with thrombospondin type 1 motif, 10	1	0	hsa-miR-29a-3p	1.52628	0.00135765
55105	GPATCH2	G patch domain containing 2	1	0	hsa-miR-29a-3p	1.52529	2.81655e-08
80028	FBXL18	F-box and leucine-rich repeat protein 18	1	0	hsa-miR-29a-3p	1.52387	6.8215e-08
776	CACNA1D	calcium channel, voltage-dependent, L type, alpha 1D subunit	0	1	hsa-miR-29a-3p	1.51986	0.00456887
100289678	ZNF783	zinc finger family member 783	0	1	hsa-miR-29a-3p	1.51936	0.000128128
11123	RCAN3	RCAN family member 3	0	1	hsa-miR-29a-3p	1.51902	3.65163e-07
55055	ZWILCH	zwilch kinetochore protein	0	1	hsa-miR-29a-3p	1.51761	6.23241e-09
10335	MRVI1	murine retrovirus integration site 1 homolog	0	1	hsa-miR-29a-3p	1.51689	0.00163622
162394	SLFN5	schlafen family member 5	0	1	hsa-miR-29a-3p	1.51569	1.72167e-05
1287	COL4A5	collagen, type IV, alpha 5	2	0	hsa-miR-29b-3p	1.51246	0.00652657
140775	SMCR8	Smith-Magenis syndrome chromosome region, candidate 8	0	1	hsa-miR-29a-3p	1.51035	6.15185e-09
6016	RIT1	Ras-like without CAAX 1	1	1	hsa-miR-29b-3p	1.50858	3.18078e-08
6666	SOX12	SRY (sex determining region Y)-box 12	1	1	hsa-miR-29b-3p	1.50725	7.45361e-06
6809	STX3	syntaxin 3	0	2	hsa-miR-29b-3p	1.50578	4.7476e-06
140700	SAMD10	sterile alpha motif domain containing 10	0	1	hsa-miR-29a-3p	1.50253	2.07008e-07
11132	CAPN10	calpain 10	0	1	hsa-miR-29a-3p	1.50191	1.06291e-10
51621	KLF13	Kruppel-like factor 13	0	1	hsa-miR-29a-3p	1.50041	2.61591e-07
867	CBL	Cbl proto-oncogene, E3 ubiquitin protein ligase	0	1	hsa-miR-29a-3p	1.49904	1.08655e-06
27253	PCDH17	protocadherin 17	2	1	hsa-miR-29a-3p	1.49642	0.000820163
133015	PACRGL	PARK2 co-regulated-like	0	1	hsa-miR-29a-3p	1.49551	1.83391e-13
90861	HN1L	hematological and neurological expressed 1-like	0	2	hsa-miR-29a-3p	1.49536	7.19793e-08
64324	NSD1	nuclear receptor binding SET domain protein 1	2	2	hsa-miR-29a-3p	1.49525	7.13974e-11
79159	NOL12	nucleolar protein 12	0	1	hsa-miR-29a-3p	1.49424	5.35924e-08
8645	KCNK5	potassium channel, subfamily K, member 5	0	1	hsa-miR-29a-3p	1.48968	0.00589417
23208	SYT11	synaptotagmin XI	0	1	hsa-miR-29b-3p	1.48951	0.00188734
26762	HAVCR1	hepatitis A virus cellular receptor 1	0	1	hsa-miR-29a-3p	1.48928	0.0243839
55662	HIF1AN	hypoxia inducible factor 1, alpha subunit inhibitor	0	2	hsa-miR-29a-3p	1.47583	6.73308e-14
1663	DDX11	DEAD/H (Asp-Glu-Ala-Asp/His) box helicase 11	1	0	hsa-miR-29a-3p	1.47482	3.04786e-06
83544	DNAL1	dynein, axonemal, light chain 1	1	1	hsa-miR-29a-3p	1.47105	1.04569e-09
308	ANXA5	annexin A5	0	2	hsa-miR-29a-3p	1.46934	1.21956e-06
57178	ZMIZ1	zinc finger, MIZ-type containing 1	1	0	hsa-miR-29a-3p	1.46907	2.20732e-06
79805	VASH2	vasohibin 2	1	0	hsa-miR-29a-3p	1.46763	0.000226949
6632	SNRPD1	small nuclear ribonucleoprotein D1 polypeptide 16kDa	0	1	hsa-miR-29b-3p	1.46696	1.14282e-11
27	ABL2	c-abl oncogene 2, non-receptor tyrosine kinase	0	1	hsa-miR-29a-3p	1.46675	2.54774e-07
54892	NCAPG2	non-SMC condensin II complex, subunit G2	0	1	hsa-miR-29a-3p	1.45902	8.33947e-07
346653	FAM71F2	family with sequence similarity 71, member F2	0	4	hsa-miR-29a-3p	1.45768	7.11198e-05
139886	SPIN4	spindlin family, member 4	0	2	hsa-miR-29a-3p	1.45177	0.000206295
10152	ABI2	abl-interactor 2	0	4*	hsa-miR-29a-3p	1.45174	4.7877e-08
81609	SNX27	sorting nexin family member 27	0	1	hsa-miR-29a-3p	1.45117	1.63036e-08
3688	ITGB1	integrin, beta 1 (fibronectin receptor, beta polypeptide, antigen CD29 includes MDF2, MSK12)	1	0	hsa-miR-29a-3p	1.44942	0.00174896
57611	ISLR2	immunoglobulin superfamily containing leucine-rich repeat 2	1	0	hsa-miR-29a-3p	1.44782	0.000528553
64091	POPDC2	popeye domain containing 2	0	1	hsa-miR-29a-3p	1.44772	4.60069e-05
80313	LRRC27	leucine rich repeat containing 27	0	2	hsa-miR-29a-3p	1.44723	4.23627e-08
63939	FAM217B	family with sequence similarity 217, member B	0	1*	hsa-miR-29b-3p	1.44462	3.58117e-07
57542	KLHL42	kelch-like family member 42	1	1	hsa-miR-29a-3p	1.44241	2.40106e-06
2120	ETV6	ets variant 6	1	0	hsa-miR-29a-3p	1.44226	6.75468e-08
6538	SLC6A11	solute carrier family 6 (neurotransmitter transporter), member 11	0	1	hsa-miR-29a-3p	1.44156	0.065436
64750	SMURF2	SMAD specific E3 ubiquitin protein ligase 2	1	0	hsa-miR-29a-3p	1.44143	5.41603e-06
471	ATIC	5-aminoimidazole-4-carboxamide ribonucleotide formyltransferase/IMP cyclohydrolase	0	1	hsa-miR-29a-3p	1.44033	5.18975e-10
90427	BMF	Bcl2 modifying factor	1	1	hsa-miR-29b-3p	1.43956	0.000571984
29954	POMT2	protein-O-mannosyltransferase 2	0	1	hsa-miR-29a-3p	1.4294	7.24895e-09
51050	PI15	peptidase inhibitor 15	5	0	hsa-miR-29b-3p	1.42761	0.00105417
26052	DNM3	dynamin 3	1	0	hsa-miR-29a-3p	1.42748	6.81834e-05
83892	KCTD10	potassium channel tetramerization domain containing 10	0	1	hsa-miR-29a-3p	1.42686	1.86505e-10
90378	SAMD1	sterile alpha motif domain containing 1	0	1	hsa-miR-29a-3p	1.42601	4.68567e-08
2355	FOSL2	FOS-like antigen 2	0	1	hsa-miR-29a-3p	1.42537	0.000295731
80329	ULBP1	UL16 binding protein 1	0	1	hsa-miR-29a-3p	1.42447	0.000624451
9993	DGCR2	DiGeorge syndrome critical region gene 2	0	1	hsa-miR-29a-3p	1.42437	2.13274e-10
10915	TCERG1	transcription elongation regulator 1	0	2	hsa-miR-29b-3p	1.42426	1.23231e-11
140767	NRSN1	neurensin 1	1	0	hsa-miR-29a-3p	1.42302	7.89914e-06
285464	CRIPAK	cysteine-rich PAK1 inhibitor	0	1	hsa-miR-29b-3p	1.42213	1.85156e-06
1911	PHC1	polyhomeotic homolog 1 (Drosophila)	1	0	hsa-miR-29a-3p	1.41509	5.62118e-05
27143	PALD1	phosphatase domain containing, paladin 1	0	1	hsa-miR-29a-3p	1.4149	9.88326e-06
56904	SH3GLB2	SH3-domain GRB2-like endophilin B2	1	0	hsa-miR-29a-3p	1.41312	3.56139e-07
143458	LDLRAD3	low density lipoprotein receptor class A domain containing 3	1	0	hsa-miR-29a-3p	1.40965	0.000179146
596	BCL2	B-cell CLL/lymphoma 2	0	1	hsa-miR-29a-3p	1.40888	0.00551669
57720	GPR107	G protein-coupled receptor 107	0	1	hsa-miR-29a-3p	1.40805	3.61324e-08
8880	FUBP1	far upstream element (FUSE) binding protein 1	0	2	hsa-miR-29a-3p	1.40707	8.8146e-13
9265	CYTH3	cytohesin 3	1	0	hsa-miR-29a-3p	1.40668	3.81592e-06
1141	CHRNB2	cholinergic receptor, nicotinic, beta 2 (neuronal)	0	2	hsa-miR-29b-3p	1.40612	0.00153473
55194	EVA1B	eva-1 homolog B (C. elegans)	0	1	hsa-miR-29a-3p	1.40374	0.000274563
2016	EMX1	empty spiracles homeobox 1	0	1	hsa-miR-29a-3p	1.40097	0.0163254
26974	ZNF285	zinc finger protein 285	0	1	hsa-miR-29a-3p	1.39937	0.000765312
3148	HMGB2	high mobility group box 2	0	1	hsa-miR-29a-3p	1.39935	0.000109139
54475	NLE1	notchless homolog 1 (Drosophila)	0	1	hsa-miR-29a-3p	1.39752	4.20914e-07
166614	DCLK2	doublecortin-like kinase 2	0	1	hsa-miR-29b-3p	1.39581	6.39622e-05
2521	FUS	fused in sarcoma	0	1	hsa-miR-29a-3p	1.39445	9.40682e-15
605	BCL7A	B-cell CLL/lymphoma 7A	1	0	hsa-miR-29a-3p	1.39444	1.32701e-05
72	ACTG2	actin, gamma 2, smooth muscle, enteric	0	1	hsa-miR-29a-3p	1.39188	0.0140836
2241	FER	fer (fps/fes related) tyrosine kinase	0	2	hsa-miR-29b-3p	1.3898	0.000101247
90113	VWA5B2	von Willebrand factor A domain containing 5B2	0	1	hsa-miR-29a-3p	1.38835	0.00893786
25885	POLR1A	polymerase (RNA) I polypeptide A, 194kDa	0	1	hsa-miR-29b-3p	1.38665	2.84944e-11
1896	EDA	ectodysplasin A	0	1	hsa-miR-29a-3p	1.38648	0.0047146
7772	ZNF229	zinc finger protein 229	0	1	hsa-miR-29a-3p	1.38567	0.0129472
148252	DIRAS1	DIRAS family, GTP-binding RAS-like 1	1	0	hsa-miR-29a-3p	1.38182	0.0204689
538	ATP7A	ATPase, Cu++ transporting, alpha polypeptide	0	1	hsa-miR-29a-3p	1.38143	1.04042e-06
219833	C11orf45	chromosome 11 open reading frame 45	0	1	hsa-miR-29b-3p	1.37648	0.000478013
5376	PMP22	peripheral myelin protein 22	1	0	hsa-miR-29a-3p	1.37635	0.000270055
286	ANK1	ankyrin 1, erythrocytic	1	0	hsa-miR-29a-3p	1.37614	0.0127443
57154	SMURF1	SMAD specific E3 ubiquitin protein ligase 1	0	1	hsa-miR-29a-3p	1.37512	3.15444e-09
8897	MTMR3	myotubularin related protein 3	0	1	hsa-miR-29b-3p	1.37452	2.96522e-10
30846	EHD2	EH-domain containing 2	1	0	hsa-miR-29a-3p	1.37428	0.000337804
1196	CLK2	CDC-like kinase 2	1	0	hsa-miR-29a-3p	1.37385	1.37159e-06
200424	TET3	tet methylcytosine dioxygenase 3	8	4	hsa-miR-29a-3p	1.37262	1.40131e-06
84561	SLC12A8	solute carrier family 12, member 8	0	1	hsa-miR-29a-3p	1.36904	0.00131274
377	ARF3	ADP-ribosylation factor 3	0	1	hsa-miR-29a-3p	1.36686	9.88195e-14
4692	NDN	necdin, melanoma antigen (MAGE) family member	1	0	hsa-miR-29a-3p	1.36537	0.0107652
2736	GLI2	GLI family zinc finger 2	0	1	hsa-miR-29a-3p	1.3626	0.00320445
2997	GYS1	glycogen synthase 1 (muscle)	0	1	hsa-miR-29a-3p	1.36111	1.89038e-09
124923	SGK494	uncharacterized serine/threonine-protein kinase SgK494	1	0	hsa-miR-29a-3p	1.35965	0.000373692
22932	POMZP3	POM121 and ZP3 fusion	0	1	hsa-miR-29a-3p	1.35813	9.07508e-05
55048	VPS37C	vacuolar protein sorting 37 homolog C (S. cerevisiae)	1	2	hsa-miR-29b-3p	1.35557	5.14921e-12
261734	NPHP4	nephronophthisis 4	0	1	hsa-miR-29a-3p	1.35505	3.0926e-06
157638	FAM84B	family with sequence similarity 84, member B	1	0	hsa-miR-29a-3p	1.35352	0.000209401
55800	SCN3B	sodium channel, voltage-gated, type III, beta subunit	1	0	hsa-miR-29a-3p	1.34857	0.00146094
80312	TET1	tet methylcytosine dioxygenase 1	4	0	hsa-miR-29a-3p	1.347	0.000233851
643641	ZNF862	zinc finger protein 862	0	2	hsa-miR-29a-3p	1.34635	2.37282e-07
89796	NAV1	neuron navigator 1	4	0	hsa-miR-29b-3p	1.34447	0.000606931
2734	GLG1	golgi glycoprotein 1	0	1	hsa-miR-29a-3p	1.34348	1.86828e-08
1824	DSC2	desmocollin 2	1	0	hsa-miR-29a-3p	1.34014	0.00716097
23005	MAPKBP1	mitogen-activated protein kinase binding protein 1	1	0	hsa-miR-29a-3p	1.33869	3.37611e-10
10163	WASF2	WAS protein family, member 2	1	0	hsa-miR-29a-3p	1.3382	5.87143e-08
8744	TNFSF9	tumor necrosis factor (ligand) superfamily, member 9	0	1	hsa-miR-29a-3p	1.33576	0.00109673
9121	SLC16A5	solute carrier family 16 (monocarboxylate transporter), member 5	0	1	hsa-miR-29a-3p	1.33549	0.0425944
79016	DDA1	DET1 and DDB1 associated 1	0	1	hsa-miR-29b-3p	1.33464	7.97757e-11
1290	COL5A2	collagen, type V, alpha 2	2	0	hsa-miR-29a-3p	1.33456	0.00165511
114781	BTBD9	BTB (POZ) domain containing 9	0	1	hsa-miR-29a-3p	1.33361	2.6202e-08
8140	SLC7A5	solute carrier family 7 (amino acid transporter light chain, L system), member 5	0	1	hsa-miR-29b-3p	1.33302	0.0325769
9564	BCAR1	breast cancer anti-estrogen resistance 1	0	1	hsa-miR-29a-3p	1.33277	1.39785e-06
23043	TNIK	TRAF2 and NCK interacting kinase	0	1	hsa-miR-29a-3p	1.32923	0.00540875
2202	EFEMP1	EGF containing fibulin-like extracellular matrix protein 1	0	1	hsa-miR-29b-3p	1.32679	0.0613971
4277	MICB	MHC class I polypeptide-related sequence B	0	1	hsa-miR-29a-3p	1.31797	0.00111223
57102	C12orf4	chromosome 12 open reading frame 4	0	1	hsa-miR-29a-3p	1.31751	1.44511e-10
29888	STRN4	striatin, calmodulin binding protein 4	1	0	hsa-miR-29a-3p	1.31538	2.26341e-11
8840	WISP1	WNT1 inducible signaling pathway protein 1	1	1	hsa-miR-29a-3p	1.31422	0.00737378
81619	TSPAN14	tetraspanin 14	2	0	hsa-miR-29a-3p	1.31398	4.01455e-07
11173	ADAMTS7	ADAM metallopeptidase with thrombospondin type 1 motif, 7	1	0	hsa-miR-29b-3p	1.31391	7.7488e-05
79875	THSD4	thrombospondin, type I, domain containing 4	0	2	hsa-miR-29a-3p	1.31383	0.021916
54413	NLGN3	neuroligin 3	1	0	hsa-miR-29a-3p	1.31374	0.000105456
29843	SENP1	SUMO1/sentrin specific peptidase 1	1	1	hsa-miR-29b-3p	1.30749	2.41761e-10
9991	PTBP3	polypyrimidine tract binding protein 3	1	0	hsa-miR-29a-3p	1.30644	2.41897e-08
9887	SMG7	SMG7 nonsense mediated mRNA decay factor	0	1	hsa-miR-29a-3p	1.30643	7.73677e-09
80851	SH3BP5L	SH3-binding domain protein 5-like	2	0	hsa-miR-29a-3p	1.30631	2.93152e-07
10155	TRIM28	tripartite motif containing 28	0	1	hsa-miR-29a-3p	1.30502	6.87168e-11
23075	SWAP70	SWAP switching B-cell complex 70kDa subunit	0	1	hsa-miR-29a-3p	1.30253	8.91144e-05
2019	EN1	engrailed homeobox 1	1	0	hsa-miR-29a-3p	1.30153	0.0334589
29062	WDR91	WD repeat domain 91	0	2	hsa-miR-29a-3p	1.30089	0.00348074
23046	KIF21B	kinesin family member 21B	0	1	hsa-miR-29a-3p	1.29943	0.00941276
54552	GNL3L	guanine nucleotide binding protein-like 3 (nucleolar)-like	0	3	hsa-miR-29b-3p	1.29857	8.91688e-05
157922	CAMSAP1	calmodulin regulated spectrin-associated protein 1	0	1	hsa-miR-29a-3p	1.29426	2.94166e-07
2036	EPB41L1	erythrocyte membrane protein band 4.1-like 1	1	1	hsa-miR-29a-3p	1.29317	0.00593974
10061	ABCF2	ATP-binding cassette, sub-family F (GCN20), member 2	0	1	hsa-miR-29a-3p	1.29247	5.27181e-11
91252	SLC39A13	solute carrier family 39 (zinc transporter), member 13	1	0	hsa-miR-29a-3p	1.29062	1.98911e-07
11335	CBX3	chromobox homolog 3	1	0	hsa-miR-29a-3p	1.28913	2.13027e-10
3559	IL2RA	interleukin 2 receptor, alpha	0	1	hsa-miR-29b-3p	1.28599	0.0128973
390874	ONECUT3	one cut homeobox 3	0	1	hsa-miR-29b-3p	1.28489	0.0844055
161145	TMEM229B	transmembrane protein 229B	1	0	hsa-miR-29b-3p	1.28416	0.000628598
148362	BROX	BRO1 domain and CAAX motif containing	0	1	hsa-miR-29a-3p	1.28298	8.25038e-08
57409	MIF4GD	MIF4G domain containing	1	0	hsa-miR-29a-3p	1.28281	8.88295e-08
79088	ZNF426	zinc finger protein 426	0	1	hsa-miR-29a-3p	1.28157	0.00161023
197320	ZNF778	zinc finger protein 778	0	1	hsa-miR-29a-3p	1.27667	1.64352e-06
93166	PRDM6	PR domain containing 6	0	1	hsa-miR-29b-3p	1.27509	0.000434652
953	ENTPD1	ectonucleoside triphosphate diphosphohydrolase 1	0	1	hsa-miR-29a-3p	1.27317	7.68214e-07
140901	STK35	serine/threonine kinase 35	1	0	hsa-miR-29a-3p	1.27303	2.24229e-08
22913	RALY	RALY heterogeneous nuclear ribonucleoprotein	0	1	hsa-miR-29a-3p	1.27237	6.28931e-11
5602	MAPK10	mitogen-activated protein kinase 10	1	1	hsa-miR-29b-3p	1.27128	0.00844869
54540	FAM193B	family with sequence similarity 193, member B	1	0	hsa-miR-29a-3p	1.27113	1.08765e-05
81875	ISG20L2	interferon stimulated exonuclease gene 20kDa-like 2	1	0	hsa-miR-29a-3p	1.27102	3.28411e-08
79665	DHX40	DEAH (Asp-Glu-Ala-His) box polypeptide 40	0	1	hsa-miR-29b-3p	1.2707	4.12649e-08
#N/A	GPR176	G protein-coupled receptor 176	0	1	hsa-miR-29b-3p	1.27019	0.0356562
9456	HOMER1	homer homolog 1 (Drosophila)	1	0	hsa-miR-29a-3p	1.26763	0.00108529
57496	MKL2	MKL/myocardin-like 2	0	1	hsa-miR-29a-3p	1.26574	5.20864e-07
170384	FUT11	fucosyltransferase 11 (alpha (1,3) fucosyltransferase)	0	1	hsa-miR-29a-3p	1.26441	3.6505e-07
25	ABL1	c-abl oncogene 1, non-receptor tyrosine kinase	0	1	hsa-miR-29a-3p	1.26179	1.62099e-09
6840	SVIL	supervillin	1	0	hsa-miR-29a-3p	1.25982	0.000443195
79412	KREMEN2	kringle containing transmembrane protein 2	0	1	hsa-miR-29a-3p	1.25935	0.00733565
5518	PPP2R1A	protein phosphatase 2, regulatory subunit A, alpha	0	1	hsa-miR-29a-3p	1.25376	2.40226e-11
23165	NUP205	nucleoporin 205kDa	0	1	hsa-miR-29b-3p	1.25352	5.57115e-08
254359	ZDHHC24	zinc finger, DHHC-type containing 24	0	1	hsa-miR-29b-3p	1.25098	1.43222e-09
92335	STRADA	STE20-related kinase adaptor alpha	0	2	hsa-miR-29b-3p	1.24843	2.91699e-07
91300	R3HDM4	R3H domain containing 4	1	0	hsa-miR-29a-3p	1.2478	4.52366e-08
5538	PPT1	palmitoyl-protein thioesterase 1	0	1	hsa-miR-29a-3p	1.24666	8.01584e-07
340706	VWA2	von Willebrand factor A domain containing 2	0	1	hsa-miR-29a-3p	1.24595	0.0697544
56063	TMEM234	transmembrane protein 234	1	0	hsa-miR-29a-3p	1.24303	2.29119e-05
653319	KIAA0895L	KIAA0895-like	1	0	hsa-miR-29b-3p	1.24283	3.37643e-05
126298	IRGQ	immunity-related GTPase family, Q	1	0	hsa-miR-29b-3p	1.24242	1.46669e-07
157869	SBSPON	somatomedin B and thrombospondin, type 1 domain containing	0	2	hsa-miR-29a-3p	1.24193	0.008357
146198	ZFP90	ZFP90 zinc finger protein	0	1	hsa-miR-29a-3p	1.24133	2.70937e-07
147179	WIPF2	WAS/WASL interacting protein family, member 2	0	1	hsa-miR-29a-3p	1.2404	5.80624e-13
90987	ZNF251	zinc finger protein 251	0	2	hsa-miR-29b-3p	1.2378	9.6818e-07
441518	FAM127C	family with sequence similarity 127, member C	0	2	hsa-miR-29b-3p	1.23713	0.0111096
51442	VGLL1	vestigial like 1 (Drosophila)	0	1	hsa-miR-29a-3p	1.23689	0.0886518
23177	CEP68	centrosomal protein 68kDa	0	2	hsa-miR-29b-3p	1.23646	7.97236e-07
2261	FGFR3	fibroblast growth factor receptor 3	0	1	hsa-miR-29a-3p	1.2364	0.0440894
4983	OPHN1	oligophrenin 1	0	1	hsa-miR-29a-3p	1.23618	0.000185711
64718	UNKL	unkempt homolog (Drosophila)-like	0	1	hsa-miR-29b-3p	1.23516	2.73862e-05
1609	DGKQ	diacylglycerol kinase, theta 110kDa	0	1*	hsa-miR-29a-3p	1.23169	8.54926e-07
64864	RFX7	regulatory factor X, 7	1	0	hsa-miR-29b-3p	1.22709	6.1685e-07
10723	SLC12A7	solute carrier family 12 (potassium/chloride transporter), member 7	0	1	hsa-miR-29a-3p	1.22661	4.41595e-05
64084	CLSTN2	calsyntenin 2	0	1	hsa-miR-29a-3p	1.22562	0.0484501
6667	SP1	Sp1 transcription factor	1	3	hsa-miR-29a-3p	1.22225	2.65302e-09
63035	BCORL1	BCL6 corepressor-like 1	2	0	hsa-miR-29b-3p	1.22174	4.59416e-05
54993	ZSCAN2	zinc finger and SCAN domain containing 2	0	1	hsa-miR-29a-3p	1.22127	4.27292e-07
146433	IL34	interleukin 34	0	1	hsa-miR-29a-3p	1.21946	0.0361038
388552	BLOC1S3	biogenesis of lysosomal organelles complex-1, subunit 3	0	1	hsa-miR-29a-3p	1.21936	1.02511e-10
126626	GABPB2	GA binding protein transcription factor, beta subunit 2	1	1	hsa-miR-29a-3p	1.21879	7.06689e-05
2870	GRK6	G protein-coupled receptor kinase 6	0	1	hsa-miR-29a-3p	1.21807	1.97299e-06
56034	PDGFC	platelet derived growth factor C	1	0	hsa-miR-29a-3p	1.21711	0.00601958
150383	CDPF1	cysteine-rich, DPF motif domain containing 1	0	1	hsa-miR-29a-3p	1.2147	1.11868e-07
92591	ASB16	ankyrin repeat and SOCS box containing 16	0	1	hsa-miR-29a-3p	1.21378	5.27371e-05
30819	KCNIP2	Kv channel interacting protein 2	1	0	hsa-miR-29a-3p	1.21189	0.0011399
27316	RBMX	RNA binding motif protein, X-linked	0	1	hsa-miR-29a-3p	1.21089	2.58315e-12
57148	RALGAPB	Ral GTPase activating protein, beta subunit (non-catalytic)	0	1	hsa-miR-29b-3p	1.21048	1.34467e-10
283487	LINC00346	long intergenic non-protein coding RNA 346	0	1	hsa-miR-29a-3p	1.20983	0.00737318
54872	PIGG	phosphatidylinositol glycan anchor biosynthesis, class G	0	2	hsa-miR-29a-3p	1.20945	2.55745e-11
54332	GDAP1	ganglioside induced differentiation associated protein 1	0	1*	hsa-miR-29a-3p	1.20835	0.00278452
84911	ZNF382	zinc finger protein 382	0	1	hsa-miR-29a-3p	1.20533	0.00234802
23383	MAU2	MAU2 sister chromatid cohesion factor	1	0	hsa-miR-29a-3p	1.20497	1.1545e-11
4313	MMP2	matrix metallopeptidase 2 (gelatinase A, 72kDa gelatinase, 72kDa type IV collagenase)	1	0	hsa-miR-29a-3p	1.20479	0.0116944
1072	CFL1	cofilin 1 (non-muscle)	0	1	hsa-miR-29b-3p	1.20235	1.11909e-09
9764	KIAA0513	KIAA0513	0	1	hsa-miR-29a-3p	1.20136	0.00153145
3177	SLC29A2	solute carrier family 29 (equilibrative nucleoside transporter), member 2	0	1	hsa-miR-29a-3p	1.20096	0.000206753
55777	MBD5	methyl-CpG binding domain protein 5	2	1	hsa-miR-29a-3p	1.20036	1.91968e-06
23660	ZKSCAN5	zinc finger with KRAB and SCAN domains 5	0	1	hsa-miR-29a-3p	1.19954	1.28918e-11
4923	NTSR1	neurotensin receptor 1 (high affinity)	0	1	hsa-miR-29a-3p	1.19885	0.0143248
23215	PRRC2C	proline-rich coiled-coil 2C	1	1	hsa-miR-29b-3p	1.19859	9.66916e-06
51649	MRPS23	mitochondrial ribosomal protein S23	0	3	hsa-miR-29a-3p	1.19704	3.16585e-11
64411	ARAP3	ArfGAP with RhoGAP domain, ankyrin repeat and PH domain 3	0	1	hsa-miR-29a-3p	1.19587	0.000953796
7976	FZD3	frizzled family receptor 3	0	1	hsa-miR-29a-3p	1.1941	0.000339449
23185	LARP4B	La ribonucleoprotein domain family, member 4B	1	0	hsa-miR-29a-3p	1.19034	5.82714e-11
9827	RGP1	RGP1 retrograde golgi transport homolog (S. cerevisiae)	0	1	hsa-miR-29b-3p	1.1898	9.90729e-06
94015	TTYH2	tweety family member 2	1	0	hsa-miR-29a-3p	1.18953	0.0120216
64115	C10orf54	chromosome 10 open reading frame 54	0	2	hsa-miR-29a-3p	1.18821	0.00506557
78990	OTUB2	OTU domain, ubiquitin aldehyde binding 2	1	0	hsa-miR-29a-3p	1.18762	0.00330579
10923	SUB1	SUB1 homolog (S. cerevisiae)	1	0	hsa-miR-29a-3p	1.18717	1.01448e-05
55691	FRMD4A	FERM domain containing 4A	1	0	hsa-miR-29a-3p	1.18606	0.0103463
133957	CCDC127	coiled-coil domain containing 127	0	1	hsa-miR-29b-3p	1.18496	7.1622e-06
6717	SRI	sorcin	0	2	hsa-miR-29a-3p	1.18493	5.25063e-05
345643	MCIDAS	multiciliate differentiation and DNA synthesis associated cell cycle protein	0	1	hsa-miR-29b-3p	1.18398	1.9618e-06
6142	RPL18A	ribosomal protein L18a	0	2	hsa-miR-29b-3p	1.18331	9.52112e-05
9869	SETDB1	SET domain, bifurcated 1	1	0	hsa-miR-29a-3p	1.18189	2.68562e-06
58500	ZNF250	zinc finger protein 250	0	1	hsa-miR-29b-3p	1.18128	1.20914e-06
57484	RNF150	ring finger protein 150	1	1	hsa-miR-29b-3p	1.17904	0.0634574
5026	P2RX5	purinergic receptor P2X, ligand-gated ion channel, 5	1	0	hsa-miR-29a-3p	1.17892	0.044597
7043	TGFB3	transforming growth factor, beta 3	0	1	hsa-miR-29a-3p	1.1788	0.000988648
3175	ONECUT1	one cut homeobox 1	1	0	hsa-miR-29a-3p	1.17845	0.0845988
360023	ZBTB41	zinc finger and BTB domain containing 41	1	0	hsa-miR-29a-3p	1.17779	0.000188803
9517	SPTLC2	serine palmitoyltransferase, long chain base subunit 2	0	1	hsa-miR-29a-3p	1.17688	4.66631e-07
57459	GATAD2B	GATA zinc finger domain containing 2B	0	1	hsa-miR-29a-3p	1.17669	5.33076e-06
148113	CILP2	cartilage intermediate layer protein 2	1	0	hsa-miR-29a-3p	1.17516	0.00910371
57510	XPO5	exportin 5	1	1	hsa-miR-29a-3p	1.175	2.20184e-06
7135	TNNI1	troponin I type 1 (skeletal, slow)	0	2	hsa-miR-29a-3p	1.1737	0.00491227
7832	BTG2	BTG family, member 2	2	0	hsa-miR-29a-3p	1.1735	0.00507078
9648	GCC2	GRIP and coiled-coil domain containing 2	0	1	hsa-miR-29a-3p	1.17332	3.84917e-06
50615	IL21R	interleukin 21 receptor	0	1	hsa-miR-29a-3p	1.17327	0.0185117
57506	MAVS	mitochondrial antiviral signaling protein	0	1	hsa-miR-29b-3p	1.17247	2.06187e-07
9907	AP5Z1	adaptor-related protein complex 5, zeta 1 subunit	0	1	hsa-miR-29a-3p	1.17236	1.45933e-08
25849	PARM1	prostate androgen-regulated mucin-like protein 1	0	1	hsa-miR-29a-3p	1.16646	0.0470353
6891	TAP2	transporter 2, ATP-binding cassette, sub-family B (MDR/TAP)	0	1	hsa-miR-29a-3p	1.1662	0.000201455
3488	IGFBP5	insulin-like growth factor binding protein 5	0	1	hsa-miR-29a-3p	1.1644	0.0289393
5584	PRKCI	protein kinase C, iota	0	1	hsa-miR-29a-3p	1.16341	1.06077e-05
8266	UBL4A	ubiquitin-like 4A	0	1	hsa-miR-29a-3p	1.16298	1.27499e-09
9261	MAPKAPK2	mitogen-activated protein kinase-activated protein kinase 2	0	1	hsa-miR-29a-3p	1.16296	7.75117e-09
253143	PRR14L	proline rich 14-like	3	0	hsa-miR-29a-3p	1.16279	3.56638e-07
84986	ARHGAP19	Rho GTPase activating protein 19	0	1	hsa-miR-29a-3p	1.1624	6.05695e-06
138429	PIP5KL1	phosphatidylinositol-4-phosphate 5-kinase-like 1	1	0	hsa-miR-29b-3p	1.16216	0.00256687
2326	FMO1	flavin containing monooxygenase 1	0	1	hsa-miR-29b-3p	1.16106	0.130333
5159	PDGFRB	platelet-derived growth factor receptor, beta polypeptide	1	0	hsa-miR-29a-3p	1.16047	0.00404705
387914	SHISA2	shisa family member 2	0	1*	hsa-miR-29a-3p	1.15989	0.0168776
7398	USP1	ubiquitin specific peptidase 1	0	1	hsa-miR-29a-3p	1.15804	1.16255e-08
388567	ZNF749	zinc finger protein 749	0	1	hsa-miR-29a-3p	1.15708	3.72352e-05
3799	KIF5B	kinesin family member 5B	1	0	hsa-miR-29a-3p	1.15662	1.55436e-07
3604	TNFRSF9	tumor necrosis factor receptor superfamily, member 9	0	1	hsa-miR-29a-3p	1.1544	0.0159094
80209	PROSER1	proline and serine rich 1	1	0	hsa-miR-29b-3p	1.15263	7.25498e-05
353116	RILPL1	Rab interacting lysosomal protein-like 1	0	2	hsa-miR-29b-3p	1.15135	3.65286e-06
83903	GSG2	germ cell associated 2 (haspin)	0	1	hsa-miR-29b-3p	1.15085	0.000227682
80153	EDC3	enhancer of mRNA decapping 3	2	0	hsa-miR-29b-3p	1.15025	3.91077e-11
11100	HNRNPUL1	heterogeneous nuclear ribonucleoprotein U-like 1	1	1	hsa-miR-29a-3p	1.14762	2.74761e-11
54619	CCNJ	cyclin J	1	0	hsa-miR-29a-3p	1.14591	1.67856e-06
79684	MSANTD2	Myb/SANT-like DNA-binding domain containing 2	0	1	hsa-miR-29a-3p	1.14546	4.70552e-05
9645	MICAL2	microtubule associated monooxygenase, calponin and LIM domain containing 2	0	1	hsa-miR-29a-3p	1.14461	0.000466404
57623	ZFAT	zinc finger and AT hook domain containing	0	1	hsa-miR-29a-3p	1.14321	5.51851e-07
7414	VCL	vinculin	1	1	hsa-miR-29b-3p	1.14221	0.000720961
26022	TMEM98	transmembrane protein 98	0	1	hsa-miR-29a-3p	1.14158	0.0161257
7187	TRAF3	TNF receptor-associated factor 3	3	0	hsa-miR-29b-3p	1.14103	0.000111456
284325	C19orf54	chromosome 19 open reading frame 54	0	2	hsa-miR-29a-3p	1.1403	2.6716e-05
6709	SPTAN1	spectrin, alpha, non-erythrocytic 1	1	0	hsa-miR-29a-3p	1.13985	5.86141e-11
25855	BRMS1	breast cancer metastasis suppressor 1	0	1	hsa-miR-29a-3p	1.13873	2.37077e-07
84926	SPRYD3	SPRY domain containing 3	0	1	hsa-miR-29a-3p	1.13869	8.66019e-10
65981	CAPRIN2	caprin family member 2	0	1	hsa-miR-29a-3p	1.13737	0.000244177
81572	PDRG1	p53 and DNA-damage regulated 1	0	1	hsa-miR-29b-3p	1.13727	1.57157e-08
2186	BPTF	bromodomain PHD finger transcription factor	0	1	hsa-miR-29a-3p	1.13698	9.60036e-07
11336	EXOC3	exocyst complex component 3	0	1	hsa-miR-29a-3p	1.13636	2.50083e-06
7348	UPK1B	uroplakin 1B	1	0	hsa-miR-29a-3p	1.13633	0.202059
79627	OGFRL1	opioid growth factor receptor-like 1	0	2	hsa-miR-29a-3p	1.13452	0.000119943
27122	DKK3	dickkopf WNT signaling pathway inhibitor 3	0	3	hsa-miR-29a-3p	1.13446	0.032527
5139	PDE3A	phosphodiesterase 3A, cGMP-inhibited	2	1	hsa-miR-29a-3p	1.13187	0.0197084
27072	VPS41	vacuolar protein sorting 41 homolog (S. cerevisiae)	0	1	hsa-miR-29a-3p	1.12874	8.76303e-07
8427	ZNF282	zinc finger protein 282	1	1	hsa-miR-29a-3p	1.12857	3.91235e-11
642475	MROH6	maestro heat-like repeat family member 6	0	1	hsa-miR-29a-3p	1.12588	0.00800794
64854	USP46	ubiquitin specific peptidase 46	0	1	hsa-miR-29a-3p	1.12297	1.48232e-05
10336	PCGF3	polycomb group ring finger 3	1	0	hsa-miR-29a-3p	1.12151	4.4579e-06
79834	PEAK1	pseudopodium-enriched atypical kinase 1	1	1	hsa-miR-29b-3p	1.12083	3.53998e-05
4045	LSAMP	limbic system-associated membrane protein	0	1	hsa-miR-29a-3p	1.11967	0.0365034
4023	LPL	lipoprotein lipase	1	0	hsa-miR-29a-3p	1.11938	0.00485465
117608	ZNF354B	zinc finger protein 354B	0	1	hsa-miR-29b-3p	1.11914	5.2952e-07
5455	POU3F3	POU class 3 homeobox 3	0	1	hsa-miR-29b-3p	1.1188	0.0679245
89884	LHX4	LIM homeobox 4	0	2	hsa-miR-29a-3p	1.11865	0.00116643
642	BLMH	bleomycin hydrolase	1	0	hsa-miR-29b-3p	1.11808	9.55796e-05
83591	THAP2	THAP domain containing, apoptosis associated protein 2	0	1	hsa-miR-29b-3p	1.11675	1.40057e-06
91283	MSANTD3	Myb/SANT-like DNA-binding domain containing 3	0	3	hsa-miR-29a-3p	1.11483	8.57081e-06
23001	WDFY3	WD repeat and FYVE domain containing 3	1	0	hsa-miR-29a-3p	1.11482	0.00145671
1857	DVL3	dishevelled segment polarity protein 3	0	1	hsa-miR-29a-3p	1.11425	1.49013e-09
3636	INPPL1	inositol polyphosphate phosphatase-like 1	0	1	hsa-miR-29a-3p	1.11423	2.26509e-10
813	CALU	calumenin	1	0	hsa-miR-29a-3p	1.11248	0.000919349
3423	IDS	Iduronate 2-sulfatase (Hunter syndrome), isoform CRA_e; Iduronate 2-sulfatase 14 kDa chain; cDNA FLJ42669 fis, clone BRAMY2022168, highly similar to IDURONATE 2-SULFATASE	0	1	hsa-miR-29a-3p	1.11234	0.000147531
7024	TFCP2	transcription factor CP2	0	1	hsa-miR-29b-3p	1.11126	6.3312e-11
79047	KCTD15	potassium channel tetramerization domain containing 15	1	0	hsa-miR-29a-3p	1.1104	0.00497651
81566	CSRNP2	cysteine-serine-rich nuclear protein 2	1	0	hsa-miR-29a-3p	1.1093	3.72656e-06
23164	MPRIP	myosin phosphatase Rho interacting protein	0	1	hsa-miR-29a-3p	1.10874	4.98222e-06
25988	HINFP	histone H4 transcription factor	0	1	hsa-miR-29a-3p	1.10174	1.7794e-09
9923	ZBTB40	zinc finger and BTB domain containing 40	1	0	hsa-miR-29b-3p	1.10167	3.40876e-05
134266	GRPEL2	GrpE-like 2, mitochondrial (E. coli)	1	0	hsa-miR-29b-3p	1.09915	4.61528e-10
8242	KDM5C	lysine (K)-specific demethylase 5C	1	0	hsa-miR-29a-3p	1.09877	4.67355e-07
4325	MMP16	matrix metallopeptidase 16 (membrane-inserted)	3	0	hsa-miR-29a-3p	1.09875	0.00181771
1802	DPH2	DPH2 homolog (S. cerevisiae)	0	1	hsa-miR-29b-3p	1.0984	8.80257e-06
10780	ZNF234	zinc finger protein 234	0	1	hsa-miR-29a-3p	1.09805	0.00037895
10006	ABI1	abl-interactor 1	0	1	hsa-miR-29a-3p	1.09778	2.33742e-07
7798	LUZP1	leucine zipper protein 1	0	1	hsa-miR-29a-3p	1.09768	2.97213e-06
54887	UHRF1BP1	UHRF1 binding protein 1	0	1	hsa-miR-29a-3p	1.09685	6.58082e-05
64319	FBRS	fibrosin	1	0	hsa-miR-29a-3p	1.09659	5.89706e-12
81614	NIPA2	non imprinted in Prader-Willi/Angelman syndrome 2	0	1	hsa-miR-29b-3p	1.09615	1.37191e-07
9891	NUAK1	NUAK family, SNF1-like kinase, 1	0	1	hsa-miR-29a-3p	1.09476	0.00750482
283742	FAM98B	family with sequence similarity 98, member B	0	1	hsa-miR-29a-3p	1.09258	3.20491e-09
64132	XYLT2	xylosyltransferase II	0	1	hsa-miR-29a-3p	1.09157	2.95263e-09
5806	PTX3	pentraxin 3, long	0	1	hsa-miR-29a-3p	1.0913	0.0327783
23313	KIAA0930	KIAA0930	0	1	hsa-miR-29a-3p	1.09117	7.22092e-07
91404	SESTD1	SEC14 and spectrin domains 1	2	0	hsa-miR-29a-3p	1.09012	0.000508736
84898	PLXDC2	plexin domain containing 2	1	0	hsa-miR-29a-3p	1.09009	0.0146099
8859	STK19	serine/threonine kinase 19	0	1	hsa-miR-29a-3p	1.0888	3.3998e-06
8708	B3GALT1	UDP-Gal:betaGlcNAc beta 1,3-galactosyltransferase, polypeptide 1	1	0	hsa-miR-29b-3p	1.08844	0.026539
199699	DAND5	DAN domain family member 5, BMP antagonist	0	1	hsa-miR-29a-3p	1.08793	8.78239e-05
7225	TRPC6	transient receptor potential cation channel, subfamily C, member 6	1	0	hsa-miR-29a-3p	1.08759	0.00429403
5451	POU2F1	POU class 2 homeobox 1	0	1	hsa-miR-29a-3p	1.085	3.80637e-07
27030	MLH3	mutL homolog 3	0	1	hsa-miR-29a-3p	1.0844	2.46175e-06
388569	ZNF324B	zinc finger protein 324B	0	2	hsa-miR-29a-3p	1.0842	7.12615e-08
2947	GSTM3	glutathione S-transferase mu 3 (brain)	0	1	hsa-miR-29a-3p	1.08374	0.060582
55737	VPS35	vacuolar protein sorting 35 homolog (S. cerevisiae)	0	1	hsa-miR-29a-3p	1.08331	6.96549e-10
55810	FOXJ2	forkhead box J2	1	0	hsa-miR-29a-3p	1.08229	3.83492e-06
51747	LUC7L3	LUC7-like 3 (S. cerevisiae)	0	1	hsa-miR-29a-3p	1.08089	3.35755e-07
493829	TRIM72	tripartite motif containing 72	0	2	hsa-miR-29a-3p	1.08055	0.0534256
60436	TGIF2	TGFB-induced factor homeobox 2	1	0	hsa-miR-29a-3p	1.08006	0.000229254
9706	ULK2	unc-51 like autophagy activating kinase 2	0	1	hsa-miR-29a-3p	1.07793	0.00163788
84284	NTPCR	nucleoside-triphosphatase, cancer-related	0	2	hsa-miR-29a-3p	1.07496	7.70181e-07
84256	FLYWCH1	FLYWCH-type zinc finger 1	0	1	hsa-miR-29a-3p	1.07454	6.95807e-06
966	CD59	CD59 molecule, complement regulatory protein	0	2	hsa-miR-29b-3p	1.07393	0.000481511
80139	ZNF703	zinc finger protein 703	0	1	hsa-miR-29a-3p	1.0735	0.0137212
4830	NME1	NME/NM23 nucleoside diphosphate kinase 1	0	1	hsa-miR-29a-3p	1.07227	8.2533e-05
7727	ZNF174	zinc finger protein 174	0	1	hsa-miR-29a-3p	1.07144	4.83112e-10
23552	CDK20	cyclin-dependent kinase 20	0	1	hsa-miR-29a-3p	1.06978	5.6957e-05
2200	FBN1	fibrillin 1	2	0	hsa-miR-29a-3p	1.06908	0.0137848
55729	ATF7IP	activating transcription factor 7 interacting protein	0	1	hsa-miR-29a-3p	1.0681	1.56374e-05
6204	RPS10	ribosomal protein S10	0	1	hsa-miR-29a-3p	1.06794	0.000222391
1808	DPYSL2	dihydropyrimidinase-like 2	1	0	hsa-miR-29a-3p	1.06791	0.00457117
5753	PTK6	protein tyrosine kinase 6	0	1	hsa-miR-29a-3p	1.06736	0.0546843
8766	RAB11A	RAB11A, member RAS oncogene family	0	1	hsa-miR-29a-3p	1.06672	1.87647e-09
29855	UBN1	ubinuclein 1	0	1	hsa-miR-29a-3p	1.06658	2.28948e-12
221785	ZSCAN25	zinc finger and SCAN domain containing 25	1	0	hsa-miR-29a-3p	1.06436	3.37385e-08
3105	HLA-A	major histocompatibility complex, class I, A	0	1	hsa-miR-29a-3p	1.06256	0.000806003
221496	LEMD2	LEM domain containing 2	0	1	hsa-miR-29b-3p	1.06215	3.38418e-10
5893	RAD52	RAD52 homolog (S. cerevisiae)	0	1	hsa-miR-29a-3p	1.06211	5.7675e-05
5923	RASGRF1	Ras protein-specific guanine nucleotide-releasing factor 1	0	1	hsa-miR-29a-3p	1.06095	0.019533
165055	CCDC138	coiled-coil domain containing 138	0	2	hsa-miR-29a-3p	1.06049	2.12166e-06
54467	ANKIB1	ankyrin repeat and IBR domain containing 1	0	1	hsa-miR-29b-3p	1.05894	4.61981e-05
155435	RBM33	RNA binding motif protein 33	0	1	hsa-miR-29b-3p	1.05799	8.23154e-08
5898	RALA	v-ral simian leukemia viral oncogene homolog A (ras related)	0	1	hsa-miR-29b-3p	1.05786	3.19158e-08
10238	DCAF7	DDB1 and CUL4 associated factor 7	1	0	hsa-miR-29b-3p	1.05751	4.24846e-08
63935	PCIF1	PDX1 C-terminal inhibiting factor 1	0	1	hsa-miR-29a-3p	1.05744	5.86941e-10
606495	CYB5RL	cytochrome b5 reductase-like	0	1	hsa-miR-29b-3p	1.05713	0.00295735
9371	KIF3B	kinesin family member 3B	1	0	hsa-miR-29a-3p	1.05671	8.22158e-08
342371	ATXN1L	ataxin 1-like	0	1	hsa-miR-29a-3p	1.05567	1.01085e-05
79411	GLB1L	galactosidase, beta 1-like	1	0	hsa-miR-29a-3p	1.05413	1.6341e-05
2059	EPS8	epidermal growth factor receptor pathway substrate 8	0	2	hsa-miR-29a-3p	1.05371	0.00252831
7050	TGIF1	TGFB-induced factor homeobox 1	0	1	hsa-miR-29b-3p	1.05359	0.000524302
285193	DUSP28	dual specificity phosphatase 28	0	1	hsa-miR-29b-3p	1.05332	7.80058e-08
84271	POLDIP3	polymerase (DNA-directed), delta interacting protein 3	0	2	hsa-miR-29a-3p	1.05255	8.58554e-10
4150	MAZ	MYC-associated zinc finger protein (purine-binding transcription factor)	1	0	hsa-miR-29a-3p	1.05246	4.73045e-08
10906	TRAFD1	TRAF-type zinc finger domain containing 1	1	0	hsa-miR-29b-3p	1.05086	2.08878e-05
440730	TRIM67	tripartite motif containing 67	0	1	hsa-miR-29a-3p	1.05083	0.0688971
80317	ZKSCAN3	zinc finger with KRAB and SCAN domains 3	2	0	hsa-miR-29a-3p	1.04943	0.000165487
254251	LCORL	ligand dependent nuclear receptor corepressor-like	0	2	hsa-miR-29b-3p	1.04943	0.000416821
162333	MARCH10	membrane-associated ring finger (C3HC4) 10, E3 ubiquitin protein ligase	0	1	hsa-miR-29a-3p	1.04937	0.0014284
84376	HOOK3	hook microtubule-tethering protein 3	2	1	hsa-miR-29a-3p	1.04838	1.51479e-06
84524	ZC3H8	zinc finger CCCH-type containing 8	0	1	hsa-miR-29b-3p	1.04806	1.20765e-06
22846	VASH1	vasohibin 1	2	0	hsa-miR-29a-3p	1.04759	5.86953e-05
22821	RASA3	RAS p21 protein activator 3	0	1	hsa-miR-29a-3p	1.04629	0.0120794
8739	HRK	harakiri, BCL2 interacting protein (contains only BH3 domain)	3	1	hsa-miR-29a-3p	1.04239	0.00952456
89782	LMLN	leishmanolysin-like (metallopeptidase M8 family)	1	0	hsa-miR-29a-3p	1.04164	7.48491e-05
54769	DIRAS2	DIRAS family, GTP-binding RAS-like 2	0	1	hsa-miR-29a-3p	1.03937	0.0127247
58155	PTBP2	polypyrimidine tract binding protein 2	0	2	hsa-miR-29a-3p	1.03569	0.000162504
645121	CCNI2	cyclin I family, member 2	0	2	hsa-miR-29a-3p	1.03566	0.00947828
84501	SPIRE2	spire-type actin nucleation factor 2	0	1	hsa-miR-29a-3p	1.03303	0.0164639
9804	TOMM20	translocase of outer mitochondrial membrane 20 homolog (yeast)	0	2	hsa-miR-29b-3p	1.0328	6.29624e-06
6229	RPS24	ribosomal protein S24	0	1	hsa-miR-29a-3p	1.03089	0.000442695
10154	PLXNC1	plexin C1	1	0	hsa-miR-29a-3p	1.03028	0.0179949
9191	DEDD	death effector domain containing	1	0	hsa-miR-29a-3p	1.0283	7.98273e-07
92691	TMEM169	transmembrane protein 169	2	1	hsa-miR-29b-3p	1.02788	0.043558
84444	DOT1L	DOT1-like histone H3K79 methyltransferase	4	2	hsa-miR-29b-3p	1.02755	6.55094e-06
2334	AFF2	AF4/FMR2 family, member 2	0	1	hsa-miR-29a-3p	1.02727	0.0591789
5921	RASA1	RAS p21 protein activator (GTPase activating protein) 1	0	1	hsa-miR-29b-3p	1.02705	0.000567917
11211	FZD10	frizzled family receptor 10	0	1	hsa-miR-29a-3p	1.02629	0.0272691
6810	STX4	syntaxin 4	0	1	hsa-miR-29a-3p	1.02588	3.28559e-08
55706	NDC1	NDC1 transmembrane nucleoporin	0	1	hsa-miR-29a-3p	1.02582	9.3291e-06
4548	MTR	5-methyltetrahydrofolate-homocysteine methyltransferase	0	1	hsa-miR-29b-3p	1.02413	5.34462e-05
1439	CSF2RB	colony stimulating factor 2 receptor, beta, low-affinity (granulocyte-macrophage)	0	1	hsa-miR-29a-3p	1.02327	0.0969395
5877	RABIF	RAB interacting factor	0	1	hsa-miR-29a-3p	1.02264	2.0009e-06
23251	KIAA1024	KIAA1024	3	0	hsa-miR-29a-3p	1.02205	0.00282419
7627	ZNF75A	zinc finger protein 75a	0	1	hsa-miR-29a-3p	1.02165	8.97479e-05
3837	KPNB1	karyopherin (importin) beta 1	1	0	hsa-miR-29a-3p	1.02165	1.98383e-08
126017	ZNF813	zinc finger protein 813	0	1	hsa-miR-29b-3p	1.0207	0.0289753
8609	KLF7	Kruppel-like factor 7 (ubiquitous)	0	2	hsa-miR-29b-3p	1.02026	0.00516913
51307	FAM53C	family with sequence similarity 53, member C	1	1	hsa-miR-29b-3p	1.01869	1.14218e-06
25897	RNF19A	ring finger protein 19A, RBR E3 ubiquitin protein ligase	1	0	hsa-miR-29a-3p	1.01864	0.00377694
23521	RPL13A	ribosomal protein L13a	0	1	hsa-miR-29a-3p	1.01848	0.000274582
858	CAV2	caveolin 2	1	0	hsa-miR-29b-3p	1.01793	0.00991444
4643	MYO1E	myosin IE	0	1	hsa-miR-29b-3p	1.0171	0.00157055
729438	GATSL2	GATS protein-like 2	0	1	hsa-miR-29a-3p	1.01662	0.000308811
114904	C1QTNF6	C1q and tumor necrosis factor related protein 6	2	2	hsa-miR-29b-3p	1.01566	0.0004533
23354	HAUS5	HAUS augmin-like complex, subunit 5	0	2	hsa-miR-29b-3p	1.01464	1.40352e-05
84725	PLEKHA8	pleckstrin homology domain containing, family A (phosphoinositide binding specific) member 8	1	1	hsa-miR-29b-3p	1.01379	1.67498e-05
81796	SLCO5A1	solute carrier organic anion transporter family, member 5A1	1	0	hsa-miR-29a-3p	1.01358	0.0129709
55884	WSB2	WD repeat and SOCS box containing 2	0	1	hsa-miR-29a-3p	1.0134	1.88843e-05
257194	NEGR1	neuronal growth regulator 1	1	0	hsa-miR-29a-3p	1.01265	0.0593677
57461	ISY1	ISY1 splicing factor homolog (S. cerevisiae)	0	2	hsa-miR-29b-3p	1.01067	1.54438e-05
7942	TFEB	transcription factor EB	1	0	hsa-miR-29b-3p	1.00892	0.00450642
2004	ELK3	ELK3, ETS-domain protein (SRF accessory protein 2)	0	1	hsa-miR-29a-3p	1.00863	0.00141417
11201	POLI	polymerase (DNA directed) iota	0	1	hsa-miR-29a-3p	1.00861	1.69825e-05
1821	DRP2	dystrophin related protein 2	1	1	hsa-miR-29a-3p	1.00719	7.93814e-05
130074	FAM168B	family with sequence similarity 168, member B	2	0	hsa-miR-29a-3p	1.00712	6.07317e-07
79155	TNIP2	TNFAIP3 interacting protein 2	0	1	hsa-miR-29a-3p	1.00704	4.70748e-07
56940	DUSP22	dual specificity phosphatase 22	1	0	hsa-miR-29a-3p	1.00697	4.23386e-06
9619	ABCG1	ATP-binding cassette, sub-family G (WHITE), member 1	0	1	hsa-miR-29a-3p	1.00628	0.00144467
56896	DPYSL5	dihydropyrimidinase-like 5	1	0	hsa-miR-29b-3p	1.00538	0.0178672
79598	CEP97	centrosomal protein 97kDa	1	0	hsa-miR-29a-3p	1.00534	0.000942251
388591	RNF207	ring finger protein 207	0	1	hsa-miR-29b-3p	1.00525	0.000120605
57116	ZNF695	zinc finger protein 695	0	2	hsa-miR-29b-3p	1.00489	3.35922e-07
134353	LSM11	LSM11, U7 small nuclear RNA associated	2	1	hsa-miR-29a-3p	1.00486	8.69552e-07
340481	ZDHHC21	zinc finger, DHHC-type containing 21	1	0	hsa-miR-29a-3p	1.00481	1.02678e-06
9960	USP3	ubiquitin specific peptidase 3	0	1	hsa-miR-29a-3p	1.00413	5.23729e-08
