# Supplementary material for: Molecular Pathogenesis and Regulation of the miR-29-3p-Family: Involvement of ITGA6 and ITGB1 in Intra-Hepatic Cholangiocarcinoma
Source: Cancers (Basel). 2021 Jun 4;13(11):2804. doi: 10.3390/cancers13112804 (PMC8200054; doi:10.3390/cancers13112804)
Supplement: Supplementary file 1 [file cancers-13-02804-s001.zip › supplementary files/Table S2.xlsx]

## Sheet: Table S2
Entrez gene ID	Gene symbol	Gene name	TCGA CHOL expression data (Log FC)	Location	Concerved sites	Pooly concerved sites
23396	PIP5K1C	phosphatidylinositol-4-phosphate 5-kinase, type I, gamma	1.73916	19p13.3	0	1
22801	ITGA11	integrin, alpha 11	1.68159	15q23	1	0
10000	AKT3	v-akt murine thymoma viral oncogene homolog 3	1.77613	1q43-q44	1	1
9564	BCAR1	breast cancer anti-estrogen resistance 1	1.33277	16q23.1	0	1
894	CCND2	cyclin D2	2.37884	12p13.32	1	1
858	CAV2	caveolin 2	1.01793	7q31.2	1	0
7414	VCL	vinculin	1.14221	10q22.2	1	1
7058	THBS2	thrombospondin 2	2.1258	6q27	0	1
596	BCL2	B-cell CLL/lymphoma 2	1.40888	18q21.33	0	1
5923	RASGRF1	Ras protein-specific guanine nucleotide-releasing factor 1	1.06095	15q25.1	0	1
5602	MAPK10	mitogen-activated protein kinase 10	1.27128	4q21.3	1	1
5159	PDGFRB	platelet-derived growth factor receptor, beta polypeptide	1.16047	5q32	1	0
5155	PDGFB	platelet-derived growth factor beta polypeptide	1.85682	22q13.1	1	0
5154	PDGFA	platelet-derived growth factor alpha polypeptide	3.00473	7p22.3	0	1
3918	LAMC2	laminin, gamma 2	5.68562	1q25.3	0	2
3915	LAMC1	laminin, gamma 1 (formerly LAMB2)	2.36551	1q25.3	1	0
3688	ITGB1	integrin, beta 1 (fibronectin receptor, beta polypeptide, antigen CD29 includes MDF2, MSK12)	1.44942	10p11.22	1	0
3673	ITGA2	integrin, alpha 2 (CD49B, alpha 2 subunit of VLA-2 receptor)	4.24584	5q11.2	0	1
3655	ITGA6	integrin, alpha 6	1.8354	2q31.1	1	0
3480	IGF1R	insulin-like growth factor 1 receptor	2.57571	15q26.3	0	1
330	BIRC3	baculoviral IAP repeat containing 3	2.09106	11q22.2	0	1
80310	PDGFD	platelet derived growth factor D	3.09456	11q22.3	0	1
56034	PDGFC	platelet derived growth factor C	1.21711	4q32.1	1	0
1293	COL6A3	collagen, type VI, alpha 3	1.86659	2q37.3	1	0
1287	COL4A5	collagen, type IV, alpha 5	1.51246	Xq22.3	2	0
1285	COL4A3	collagen, type IV, alpha 3 (Goodpasture antigen)	1.80599	2q36.3	2	0
1284	COL4A2	collagen, type IV, alpha 2	2.75508	13q34	1	0
1282	COL4A1	collagen, type IV, alpha 1	2.55343	13q34	2	0
1278	COL1A2	collagen, type I, alpha 2	2.2948	7q21.3	2	0
1277	COL1A1	collagen, type I, alpha 1	2.68056	17q21.33	3	0
