# Supplementary material for: Molecular Pathogenesis and Regulation of the miR-29-3p-Family: Involvement of ITGA6 and ITGB1 in Intra-Hepatic Cholangiocarcinoma
Source: Cancers (Basel). 2021 Jun 4;13(11):2804. doi: 10.3390/cancers13112804 (PMC8200054; doi:10.3390/cancers13112804)
Supplement: Supplementary file 1 [file cancers-13-02804-s001.zip › supplementary files/Table S3.xlsx]

## Sheet: Table S3
Entrez gene ID	Gene symbol	Gene name	TCGA CHOL expression data (Log FC)	Location	Concerved sites	Pooly concerved sites
1030	CDKN2B	cyclin-dependent kinase inhibitor 2B (p15, inhibits CDK4)	1.75103	9p21.3	0	1
10000	AKT3	v-akt murine thymoma viral oncogene homolog 3	1.77613	1q43-q44	1	1
898	CCNE1	cyclin E1	2.85122	19q12	0	1
7188	TRAF5	TNF receptor-associated factor 5	2.95512	1q32.3	1	0
7187	TRAF3	TNF receptor-associated factor 3	1.14103	14q32.32	3	0
7185	TRAF1	TNF receptor-associated factor 1	1.54005	9q33.2	0	1
596	BCL2	B-cell CLL/lymphoma 2	1.40888	18q21.33	0	1
578	BAK1	BCL2-antagonist/killer 1	1.87797	6p21.31	1	0
3918	LAMC2	laminin, gamma 2	5.68562	1q25.3	0	2
3915	LAMC1	laminin, gamma 1 (formerly LAMB2)	2.36551	1q25.3	1	0
3688	ITGB1	integrin, beta 1 (fibronectin receptor, beta polypeptide, antigen CD29 includes MDF2, MSK12)	1.44942	10p11.22	1	0
3673	ITGA2	integrin, alpha 2 (CD49B, alpha 2 subunit of VLA-2 receptor)	4.24584	5q11.2	0	1
3655	ITGA6	integrin, alpha 6	1.8354	2q31.1	1	0
330	BIRC3	baculoviral IAP repeat containing 3	2.09106	11q22.2	0	1
1869	E2F1	E2F transcription factor 1	4.06562	20q11.22	0	1
1287	COL4A5	collagen, type IV, alpha 5	1.51246	Xq22.3	2	0
1285	COL4A3	collagen, type IV, alpha 3 (Goodpasture antigen)	1.80599	2q36.3	2	0
1284	COL4A2	collagen, type IV, alpha 2	2.75508	13q34	1	0
1282	COL4A1	collagen, type IV, alpha 1	2.55343	13q34	2	0
