# Supplementary material for: Molecular Pathogenesis and Regulation of the miR-29-3p-Family: Involvement of ITGA6 and ITGB1 in Intra-Hepatic Cholangiocarcinoma
Source: Cancers (Basel). 2021 Jun 4;13(11):2804. doi: 10.3390/cancers13112804 (PMC8200054; doi:10.3390/cancers13112804)
Supplement: Supplementary file 1 [file cancers-13-02804-s001.zip › supplementary files/Table S4.xlsx]

## Sheet: Table S4
Entrez gene ID	Gene symbol	Gene name	TCGA CHOL expression data (Log FC)	Location	Concerved sites	Pooly concerved sites
11211	FZD10	frizzled family receptor 10	1.02629	12q24.33	0	1
1030	CDKN2B	cyclin-dependent kinase inhibitor 2B (p15, inhibits CDK4)	1.75103	9p21.3	0	1
10000	AKT3	AKT serine/threonine kinase 3	1.77613	1q43-q44	1	1
898	CCNE1	cyclin E1	2.85122	19q12	0	1
894	CCND2	cyclin D2	2.37884	12p13.32	1	1
890	CCNA2	cyclin A2	3.43334	4q27	1	0
867	CBL	Cbl proto-oncogene, E3 ubiquitin protein ligase	1.49904	11q23.3	0	1
8321	FZD1	frizzled family receptor 1	1.66082	7q21.13	0	1
7976	FZD3	frizzled family receptor 3	1.1941	8p21.1	0	1
7482	WNT2B	wingless-type MMTV integration site family, member 2B	2.49353	1p13.2	0	1
7477	WNT7B	wingless-type MMTV integration site family, member 7B	4.42667	22q13.31	0	2
7188	TRAF5	TNF receptor-associated factor 5	2.95512	1q32.3	1	0
7187	TRAF3	TNF receptor-associated factor 3	1.14103	14q32.32	3	0
7185	TRAF1	TNF receptor-associated factor 1	1.54005	9q33.2	0	1
7043	TGFB3	transforming growth factor, beta 3	1.1788	14q24.3	0	1
7042	TGFB2	transforming growth factor, beta 2	3.53323	1q41	1	0
6667	SP1	Sp1 transcription factor	1.22225	12q13.13	1	3
624	BDKRB2	bradykinin receptor B2	2.55571	14q32.2	1	1
596	BCL2	B-cell CLL/lymphoma 2	1.40888	18q21.33	0	1
578	BAK1	BCL2-antagonist/killer 1	1.87797	6p21.31	1	0
5898	RALA	v-ral simian leukemia viral oncogene homolog A (ras related)	1.05786	7p14.1	0	1
5602	MAPK10	mitogen-activated protein kinase 10	1.27128	4q21.3	1	1
5159	PDGFRB	platelet-derived growth factor receptor, beta polypeptide	1.16047	5q32	1	0
5155	PDGFB	platelet-derived growth factor beta polypeptide	1.85682	22q13.1	1	0
5154	PDGFA	platelet-derived growth factor alpha polypeptide	3.00473	7p22.3	0	1
4436	MSH2	mutS homolog 2	1.64497	2p21-p16.3	0	1
4313	MMP2	matrix metallopeptidase 2 (gelatinase A, 72kDa gelatinase, 72kDa type IV collagenase)	1.20479	16q12.2	1	0
3918	LAMC2	laminin, gamma 2	5.68562	1q25.3	0	2
3915	LAMC1	laminin, gamma 1 (formerly LAMB2)	2.36551	1q25.3	1	0
3688	ITGB1	integrin, beta 1 (fibronectin receptor, beta polypeptide, antigen CD29 includes MDF2, MSK12)	1.44942	10p11.22	1	0
3673	ITGA2	integrin, alpha 2 (CD49B, alpha 2 subunit of VLA-2 receptor)	4.24584	5q11.2	0	1
3655	ITGA6	integrin, alpha 6	1.8354	2q31.1	1	0
3559	IL2RA	interleukin 2 receptor, alpha	1.28599	10p15.1	0	1
3480	IGF1R	insulin-like growth factor 1 receptor	2.57571	15q26.3	0	1
330	BIRC3	baculoviral IAP repeat containing 3	2.09106	11q22.2	0	1
2947	GSTM3	glutathione S-transferase mu 3 (brain)	1.08374	1p13.3	0	1
2736	GLI2	GLI family zinc finger 2	1.3626	2q14.2	0	1
25	ABL1	c-abl oncogene 1, non-receptor tyrosine kinase	1.26179	9q34.12	0	1
2261	FGFR3	fibroblast growth factor receptor 3	1.2364	4p16.3	0	1
2260	FGFR1	fibroblast growth factor receptor 1	2.65487	8p11.23	0	1
1869	E2F1	E2F transcription factor 1	4.06562	20q11.22	0	1
1857	DVL3	dishevelled segment polarity protein 3	1.11425	3q27.1	0	1
1439	CSF2RB	colony stimulating factor 2 receptor, beta, low-affinity (granulocyte-macrophage)	1.02327	22q12.3	0	1
1287	COL4A5	collagen, type IV, alpha 5	1.51246	Xq22.3	2	0
1285	COL4A3	collagen, type IV, alpha 3 (Goodpasture antigen)	1.80599	2q36.3	2	0
1284	COL4A2	collagen, type IV, alpha 2	2.75508	13q34	1	0
1282	COL4A1	collagen, type IV, alpha 1	2.55343	13q34	2	0
26508	HEYL	hairy/enhancer-of-split related with YRPW motif-like	1.53842	1p34.2	1	0
