# Supplementary material for: Molecular Pathogenesis and Regulation of the miR-29-3p-Family: Involvement of ITGA6 and ITGB1 in Intra-Hepatic Cholangiocarcinoma
Source: Cancers (Basel). 2021 Jun 4;13(11):2804. doi: 10.3390/cancers13112804 (PMC8200054; doi:10.3390/cancers13112804)
Supplement: Supplementary file 1 [file cancers-13-02804-s001.zip › supplementary files/Table S5.xlsx]

## Sheet: Table S5
Entrez gene ID	Gene symbol	Gene name	TCGA CHOL expression data (Log FC)	Location	Concerved sites	Pooly concerved sites
22801	ITGA11	integrin, alpha 11	1.68159	15q23	1	0
11211	FZD10	frizzled family receptor 10	1.02629	12q24.33	0	1
10000	AKT3	v-akt murine thymoma viral oncogene homolog 3	1.77613	1q43-q44	1	1
9586	CREB5	cAMP responsive element binding protein 5	2.93885	7p15.1-p14.3	1	0
898	CCNE1	cyclin E1	2.85122	19q12	0	1
894	CCND2	cyclin D2	2.37884	12p13.32	1	1
890	CCNA2	cyclin A2	3.43334	4q27	1	0
8321	FZD1	frizzled family receptor 1	1.66082	7q21.13	0	1
7976	FZD3	frizzled family receptor 3	1.1941	8p21.1	0	1
7482	WNT2B	wingless-type MMTV integration site family, member 2B	2.49353	1p13.2	0	1
7477	WNT7B	wingless-type MMTV integration site family, member 7B	4.42667	22q13.31	0	2
7187	TRAF3	TNF receptor-associated factor 3	1.14103	14q32.32	3	0
7058	THBS2	thrombospondin 2	2.1258	6q27	0	1
578	BAK1	BCL2-antagonist/killer 1	1.87797	6p21.31	1	0
5584	PRKCI	protein kinase C, iota	1.16341	3q26.2	0	1
5522	PPP2R2C	protein phosphatase 2, regulatory subunit B, gamma	3.8821	4p16.1	0	1
5518	PPP2R1A	protein phosphatase 2, regulatory subunit A, alpha	1.25376	19q13.41	0	1
5159	PDGFRB	platelet-derived growth factor receptor, beta polypeptide	1.16047	5q32	1	0
3918	LAMC2	laminin, gamma 2	5.68562	1q25.3	0	2
3915	LAMC1	laminin, gamma 1 (formerly LAMB2)	2.36551	1q25.3	1	0
3688	ITGB1	integrin, beta 1 (fibronectin receptor, beta polypeptide, antigen CD29 includes MDF2, MSK12)	1.44942	10p11.22	1	0
3673	ITGA2	integrin, alpha 2 (CD49B, alpha 2 subunit of VLA-2 receptor)	4.24584	5q11.2	0	1
3655	ITGA6	integrin, alpha 6	1.8354	2q31.1	1	0
3105	HLA-A	major histocompatibility complex, class I, A	1.06256	6p22.1	0	1
1869	E2F1	E2F transcription factor 1	4.06562	20q11.22	0	1
1857	DVL3	dishevelled segment polarity protein 3	1.11425	3q27.1	0	1
1741	DLG3	discs, large homolog 3 (Drosophila)	3.46803	Xq13.1	0	1
1293	COL6A3	collagen, type VI, alpha 3	1.86659	2q37.3	1	0
1287	COL4A5	collagen, type IV, alpha 5	1.51246	Xq22.3	2	0
1285	COL4A3	collagen, type IV, alpha 3 (Goodpasture antigen)	1.80599	2q36.3	2	0
1284	COL4A2	collagen, type IV, alpha 2	2.75508	13q34	1	0
1282	COL4A1	collagen, type IV, alpha 1	2.55343	13q34	2	0
1278	COL1A2	collagen, type I, alpha 2	2.2948	7q21.3	2	0
1277	COL1A1	collagen, type I, alpha 1	2.68056	17q21.33	3	0
26508	HEYL	hairy/enhancer-of-split related with YRPW motif-like	1.53842	1p34.2	1	0
