# Supplementary material for: Molecular Pathogenesis and Regulation of the miR-29-3p-Family: Involvement of ITGA6 and ITGB1 in Intra-Hepatic Cholangiocarcinoma
Source: Cancers (Basel). 2021 Jun 4;13(11):2804. doi: 10.3390/cancers13112804 (PMC8200054; doi:10.3390/cancers13112804)
Supplement: Supplementary file 1 [file cancers-13-02804-s001.zip › supplementary files/Table S7.xlsx]

## Sheet: Table S7
Table S7:Putative target genes of intrahepatic cholagiocarcinoma for miR-29 family in PI3K-Akt signaling pathway
Entrez gene ID	Gene symbol	Gene name	TCGA CHOL expression data (Log FC)	Location	Concerved sites	Pooly concerved sites
22801	ITGA11	integrin, alpha 11	1.68159	15q23	1	0
10000	AKT3	v-akt murine thymoma viral oncogene homolog 3	1.77613	1q43-q44	1	1
9586	CREB5	cAMP responsive element binding protein 5	2.93885	7p15.1-p14.3	1	0
898	CCNE1	cyclin E1	2.85122	19q12	0	1
894	CCND2	cyclin D2	2.37884	12p13.32	1	1
7534	YWHAZ	tyrosine 3-monooxygenase/tryptophan 5-monooxygenase activation protein, zeta polypeptide	1.80508	8q22.3	0	1
7058	THBS2	thrombospondin 2	2.1258	6q27	0	1
596	BCL2	B-cell CLL/lymphoma 2	1.40888	18q21.33	0	1
5522	PPP2R2C	protein phosphatase 2, regulatory subunit B, gamma	3.8821	4p16.1	0	1
5518	PPP2R1A	protein phosphatase 2, regulatory subunit A, alpha	1.25376	19q13.41	0	1
5159	PDGFRB	platelet-derived growth factor receptor, beta polypeptide	1.16047	5q32	1	0
5155	PDGFB	platelet-derived growth factor beta polypeptide	1.85682	22q13.1	1	0
5154	PDGFA	platelet-derived growth factor alpha polypeptide	3.00473	7p22.3	0	1
3918	LAMC2	laminin, gamma 2	5.68562	1q25.3	0	2
3915	LAMC1	laminin, gamma 1 (formerly LAMB2)	2.36551	1q25.3	1	0
3688	ITGB1	integrin, beta 1 (fibronectin receptor, beta polypeptide, antigen CD29 includes MDF2, MSK12)	1.44942	10p11.22	1	0
3673	ITGA2	integrin, alpha 2 (CD49B, alpha 2 subunit of VLA-2 receptor)	4.24584	5q11.2	0	1
3655	ITGA6	integrin, alpha 6	1.8354	2q31.1	1	0
3559	IL2RA	interleukin 2 receptor, alpha	1.28599	10p15.1	0	1
3480	IGF1R	insulin-like growth factor 1 receptor	2.57571	15q26.3	0	1
2997	GYS1	glycogen synthase 1 (muscle)	1.36111	19q13.33	0	1
2261	FGFR3	fibroblast growth factor receptor 3	1.2364	4p16.3	0	1
2260	FGFR1	fibroblast growth factor receptor 1	2.65487	8p11.23	0	1
92579	G6PC3	glucose 6 phosphatase, catalytic, 3	1.98128	17q21.31	0	1
1946	EFNA5	ephrin-A5	3.00275	5q21.3	1	0
80310	PDGFD	platelet derived growth factor D	3.09456	11q22.3	0	1
56034	PDGFC	platelet derived growth factor C	1.21711	4q32.1	1	0
1439	CSF2RB	colony stimulating factor 2 receptor, beta, low-affinity (granulocyte-macrophage)	1.02327	22q12.3	0	1
1293	COL6A3	collagen, type VI, alpha 3	1.86659	2q37.3	1	0
1287	COL4A5	collagen, type IV, alpha 5	1.51246	Xq22.3	2	0
1285	COL4A3	collagen, type IV, alpha 3 (Goodpasture antigen)	1.80599	2q36.3	2	0
1284	COL4A2	collagen, type IV, alpha 2	2.75508	13q34	1	0
1282	COL4A1	collagen, type IV, alpha 1	2.55343	13q34	2	0
1278	COL1A2	collagen, type I, alpha 2	2.2948	7q21.3	2	0
1277	COL1A1	collagen, type I, alpha 1	2.68056	17q21.33	3	0
