# Supplementary material for: Molecular Pathogenesis and Regulation of the miR-29-3p-Family: Involvement of ITGA6 and ITGB1 in Intra-Hepatic Cholangiocarcinoma
Source: Cancers (Basel). 2021 Jun 4;13(11):2804. doi: 10.3390/cancers13112804 (PMC8200054; doi:10.3390/cancers13112804)
Supplement: Supplementary file 1 [file cancers-13-02804-s001.zip › supplementary files/Table S8.xlsx]

## Sheet: Table S8
TaqMan primers and probes	Assay ID		Company
ITGA6	Hs01041011_m1		Applied Biosystems, Waltham, MA, USA
ITGB1	Hs01127536_m1		Applied Biosystems, Waltham, MA, USA
SP1	Hs00916521_m1		Applied Biosystems, Waltham, MA, USA
GUSB	Hs99999908_m1		Applied Biosystems, Waltham, MA, USA
pre-miR miRNA presursors	Assay ID	Concentration	Company
hsa-miR-29a-3p	PM12499	10 nM	Applied Biosystems, Waltham, MA, USA
hsa-miR-29b-3p	PM10103	10 nM	Applied Biosystems, Waltham, MA, USA
hsa-miR-29c-3p	PM10518	10 nM	Applied Biosystems, Waltham, MA, USA
negative control miRNA #1	AM17010	10 nM	Applied Biosystems, Waltham, MA, USA
Stealth RNAi siRNA	Assay ID	Concentration	Company
siITGA6	HSS105491 HSS179959	10 nM	Invitrogen, Waltham, MA, USA
siITGB1	HSS105560 HSS105561	10 nM	Invitrogen, Waltham, MA, USA
antibody	catalog number	dilution	Company
Anti-ITGA6	ab181551	WB 1:2000	Abcam, Cambridge, UK
		IHC 1:500
Anti-ITGB１	ab52971	WB 1:10000	Abcam, Cambridge, UK
		IHC 1:200
Anti-SP1	9389	WB 1:1000	Cell Signaling Techonology, Danvers, MA, USA
GAPDH	SAF6698	WB 1:2000	Wako, Osaka, Japan
